# Supplementary material for: Systemic induction of phosphatidylinositol-based signaling in leaves of arbuscular mycorrhizal rice plants
Source: Sci Rep. 2020 Sep 28;10:15896. doi: 10.1038/s41598-020-72985-6 (PMC7522983; doi:10.1038/s41598-020-72985-6)
Supplement: Supplementary file 2 — Supplementary Tables. [file 41598_2020_72985_MOESM2_ESM.xlsx]

## Sheet: Key
Supplemental Tables for:
"Systemic induction of phosphatidylinositol-based signaling in leaves of arbuscular mycorrhizal rice plants"
Authors: Sonia Campo and Blanca San Segundo
Table	Description
S1	List of DEGs in leaves of F. mosseae-inoculated rice plants relative to non-inoculated plants (+F. mosseae vs –F. mosseae)
S2	GO Enrichment analysis (GOEA) in F. mosseae-inoculated rice plants relative to non-inoculated plants
S3	List of DEGs involved in the biosynthesis of Phosphatidylinositol (PtdIns) and Inositol polyphosphates (InsP) in leaves of F. mosseae-inoculated rice plants
S4	List of DEGs involved in the Jasmonate and Ethylene biosynthesis pathway in leaves of F. mosseae-inoculated rice plants
S5	List of DEGs involved in Pi signaling and homeostasis in leaves of F. mosseae-inoculated rice plants.
S6	General Statistics for RNAseq
S7	Oligonucleotides used in this study

## Sheet: Table S1
Table S1. List of DEGs in leaves of F. mosseae-inoculated rice plants relative to non-inoculated plants (+F. mosseae vs –F. mosseae). Significantly regulated genes (p-value <0.05, false discovery rate [FDR] <0.01) are in purple (upregulated, log2 fold change [FC] ≥ 0.5) or green (downregulated, log2FC ≤ -0.5).
Gene ID	Gene name	Gene description	logFC	P-value	FDR
Os04g0223500		Dimethylaniline monooxygenase, N-oxide-forming domain containing protein. (Os04t0223500-01);Similar to H0515C11.3 protein. (Os04t0223500-02)	3.35521	9.02874e-49	3.56368e-46
Os10g0492300		Similar to IAP100. (Os10t0492300-01)	2.02914	1.10629e-38	1.92129e-36
Os12g0133100	ZINC-INDUCED FACILITATOR-LIKE 12	Major facilitator superfamily protein. (Os12t0133100-01);Similar to cDNA clone:J023128K07, full insert sequence. (Os12t0133100-02)	2.63085	1.70224e-37	2.89831e-35
Os08g0191900		Pentatricopeptide repeat domain containing protein. (Os08t0191900-01)	2.36987	3.30085e-37	5.35756e-35
Os03g0781000		Conserved hypothetical protein. (Os03t0781000-01)	1.87667	4.48039e-37	7.13862e-35
Os08g0440900		Similar to Omega-6 fatty acid desaturase, chloroplast precursor (EC 1.14.19.-). (Os08t0440900-01)	2.05593	1.65489e-35	2.35578e-33
Os05g0430200		Similar to ATP binding protein. (Os05t0430200-01);Similar to ATP binding protein. (Os05t0430200-02)	1.92486	2.54264e-35	3.55249e-33
Os05g0548900	Phosphoethanolamine N-Methyltransferase 2	Similar to Phosphoethanolamine methyltransferase. (Os05t0548900-01)	2.84361	1.83094e-32	2.10583e-30
Os10g0462800	WHITE STRIPE LEAF 3	Component of the plastid-encoded plastid RNA polymerase (PEP), peripheral subunit of PEP complex, OsPAP1/OspTAC3, Early chloroplast development (Os10t0462800-01)	1.96718	2.83412e-32	3.19611e-30
Os09g0294000		Similar to Bifunctional aspartokinase/homoserine dehydrogenase 2, chloroplast precursor (AK-HD 2) (AK-HSDH 2) [Includes: Aspartokinase (EC 2.7.2.4); Homoserine dehydrogenase (EC 1.1.1.3)]. (Os09t0294000-01);Similar to Aspartate kinase-homoserine dehydrogenase. (Os09t0294000-02)	2.30712	5.53288e-32	6.00559e-30
Os05g0390100		Dynamin family protein. (Os05t0390100-01)	1.70519	8.94976e-32	9.47746e-30
Os01g0268300	GYRB	Similar to DNA gyrase B subunit. (Os01t0268300-01);Similar to DNA gyrase subunit B, chloroplastic/mitochondrial. (Os01t0268300-02)	1.88974	9.5679e-32	1.001e-29
Os10g0492000		Conserved hypothetical protein. (Os10t0492000-01)	1.87921	1.49254e-31	1.52477e-29
Os03g0602600		Similar to predicted protein. (Os03t0602600-01)	2.06091	1.93352e-31	1.9523e-29
Os04g0573000	SPX-MFS protein 1	SPX-MFS protein, Phosphate transporter, Pi homeostasis (Os04t0573000-01)	2.71684	6.67315e-31	6.23078e-29
Os02g0541325		Similar to Serine decarboxylase. (Os02t0541325-00)	2.19629	5.91268e-30	5.16008e-28
Os03g0850400		Similar to Aspartokinase. (Os03t0850400-01)	2.13211	1.35749e-29	1.14444e-27
Os02g0612000		Similar to GrpE protein homolog. (Os02t0612000-01)	1.80027	2.92164e-29	2.3934e-27
Os03g0689100		Histidine acid phosphatase family protein. (Os03t0689100-01);Similar to predicted protein. (Os03t0689100-02)	2.57374	3.44546e-29	2.79614e-27
Os07g0168000	PNP1	Similar to Polyribonucleotide phophorylase (Fragment). (Os07t0168000-01)	1.65798	8.78051e-29	6.77739e-27
Os05g0105600		YT521-B-like protein family protein. (Os05t0105600-01)	2.09035	1.0237e-28	7.83199e-27
Os01g0180300		Lipoprotein, type 6 family protein. (Os01t0180300-01);Hypothetical conserved gene. (Os01t0180300-02)	1.61458	1.59729e-28	1.21136e-26
Os02g0176300		Hypothetical protein. (Os02t0176300-01)	2.7617	2.26313e-28	1.6725e-26
Os03g0163100		Protein of unknown function DUF1012 family protein. (Os03t0163100-01)	1.76393	2.45303e-28	1.79754e-26
Os02g0608600		Amino acid-binding ACT domain containing protein. (Os02t0608600-01)	2.35573	2.97368e-28	2.15183e-26
Os06g0281400		Similar to DNA topoisomerase. (Os06t0281400-01)	1.62201	4.34758e-28	3.12002e-26
Os06g0644600	OsWD40-131	Similar to predicted protein. (Os06t0644600-01)	1.64109	5.22922e-28	3.73728e-26
Os04g0544400		Hypothetical conserved gene. (Os04t0544400-00)	1.64748	1.543e-27	1.08054e-25
Os01g0153400		Similar to tRNA synthetase class II (D, K and N) family protein. (Os01t0153400-01)	1.53198	3.96649e-27	2.70141e-25
Os07g0570700		Ribosome recycling factor family protein. (Os07t0570700-01)	1.53367	4.2873e-27	2.89718e-25
Os01g0904200		Protein kinase, core domain containing protein. (Os01t0904200-01);Similar to protein kinase. (Os01t0904200-02)	1.69231	5.25482e-27	3.51002e-25
Os03g0333100		Protein of unknown function DUF663 domain containing protein. (Os03t0333100-01);Hypothetical conserved gene. (Os03t0333100-02)	1.61084	5.51718e-27	3.65713e-25
Os12g0236100		Hypothetical conserved gene. (Os12t0236100-00)	3.53714	7.03951e-27	4.59606e-25
Os05g0157300		4Fe-4S ferredoxin, iron-sulpur binding domain domain containing protein. (Os05t0157300-01);Similar to 4Fe-4S ferredoxin, iron-sulfur binding protein. (Os05t0157300-02);Similar to 4Fe-4S ferredoxin, iron-sulfur binding protein. (Os05t0157300-03)	1.63669	1.24193e-26	7.81473e-25
Os06g0103600		Similar to Aminoacyl-t-RNA synthetase precursor. (Os06t0103600-01);Hypothetical conserved gene. (Os06t0103600-02)	1.54302	1.61266e-26	9.97194e-25
Os08g0323600		Hypothetical conserved gene. (Os08t0323600-01);Ribonuclease E and G domain containing protein. (Os08t0323600-02);Similar to Ribonuclease E. (Os08t0323600-03)	1.63238	2.03562e-26	1.24921e-24
Os03g0825500		Transcription antitermination protein, NusG, N-terminal domain containing protein. (Os03t0825500-01)	1.89725	2.25851e-26	1.37145e-24
Os03g0115300		Pentatricopeptide repeat domain containing protein. (Os03t0115300-00)	1.94645	3.46036e-26	2.02344e-24
Os03g0807400		Pentatricopeptide repeat domain containing protein. (Os03t0807400-01)	1.7604	4.95392e-26	2.83009e-24
Os07g0669250		Similar to predicted protein. (Os07t0669250-00)	1.58708	5.7463e-26	3.26131e-24
Os02g0750400		Pentatricopeptide repeat domain containing protein. (Os02t0750400-01)	1.89786	1.00762e-25	5.57303e-24
Os04g0445700		Similar to OSIGBa0140O07.8 protein. (Os04t0445700-01);Similar to 3-oxoacyl-[acyl-carrier-protein] synthase I, chloroplast precursor (EC 2.3.1.41) (Beta-ketoacyl-ACP synthase I) (KAS I). (Os04t0445700-02)	1.93266	1.02182e-25	5.63361e-24
Os07g0485400		Similar to asparaginyl-tRNA synthetase. (Os07t0485400-01)	1.61842	1.13232e-25	6.22312e-24
Os02g0515000		Hypothetical conserved gene. (Os02t0515000-01);Conserved hypothetical protein. (Os02t0515000-02)	1.55679	1.58379e-25	8.56874e-24
Os03g0209600		Similar to MEtRS (EC 6.1.1.10). (Os03t0209600-01);Similar to predicted protein. (Os03t0209600-02)	1.52077	1.62254e-25	8.75112e-24
Os02g0115600		S1, RNA binding domain containing protein. (Os02t0115600-01);Nucleic acid-binding, OB-fold-like domain containing protein. (Os02t0115600-02)	1.71112	2.04331e-25	1.09864e-23
Os03g0645200		Similar to Translation initiation factor eIF-2B delta subunit (eIF-2B GDP-GTP exchange factor). (Os03t0645200-01)	1.62431	2.28442e-25	1.22449e-23
Os09g0531100		Conserved hypothetical protein. (Os09t0531100-01)	1.51138	2.41807e-25	1.28818e-23
Os07g0691200		Similar to D-alanine--D-alanine ligase B (EC 6.3.2.4) (D-alanylalanine synthetase B) (D-Ala-D-Ala ligase B). (Os07t0691200-01);Similar to D-alanine--D-alanine ligase family. (Os07t0691200-02);Similar to predicted protein. (Os07t0691200-03);Hypothetical conserved gene. (Os07t0691200-04)	1.70672	3.02488e-25	1.59675e-23
Os06g0645400		Similar to Isoleucine-tRNA ligase-like protein. (Os06t0645400-01);Similar to ATP binding protein (Fragment). (Os06t0645400-02)	1.58531	3.04109e-25	1.60044e-23
Os02g0291500		Conserved hypothetical protein. (Os02t0291500-01)	1.92214	3.30966e-25	1.73129e-23
Os12g0170700		Conserved hypothetical protein. (Os12t0170700-01)	1.6989	3.58381e-25	1.86348e-23
Os04g0625300		Similar to OSIGBa0148A10.3 protein. (Os04t0625300-01)	1.75153	4.26201e-25	2.18989e-23
Os01g0841800		Ribonuclease II and R domain containing protein. (Os01t0841800-01)	1.56329	4.92094e-25	2.521e-23
Os07g0583200		Mitochodrial transcription termination factor-related family protein. (Os07t0583200-01)	1.63986	5.30806e-25	2.69547e-23
Os01g0306800		Conserved hypothetical protein. (Os01t0306800-01);Hypothetical conserved gene. (Os01t0306800-02)	1.84891	6.10898e-25	3.09314e-23
Os04g0464800		Similar to OSIGBa0130P02.2 protein. (Os04t0464800-00)	1.55444	6.62127e-25	3.34278e-23
Os07g0258400	BACTERIOCIDE EFFECT 1	OsNramp1 (Integral membrane protein). (Os07t0258400-01);Similar to Metal transporter. (Os07t0258400-02);Integral membrane protein, Metal ion transport (Os07t0258400-03)	2.26448	7.24655e-25	3.6164e-23
Os02g0794400		Similar to Translation initiation factor IF-3 (Fragment). (Os02t0794400-01)	1.50011	9.68128e-25	4.74957e-23
Os01g0920300		Methyltransferase small domain containing protein. (Os01t0920300-01);Methyltransferase small domain containing protein. (Os01t0920300-02)	1.69967	9.72497e-25	4.75757e-23
Os04g0219600	NBS-LRR protein rNBS17	Similar to NBS-LRR protein (Fragment). (Os04t0219600-01)	1.72239	1.11099e-24	5.38956e-23
Os01g0619900	TRICHOMELESS 2	Similar to DNA binding. (Os01t0619900-01)	1.88938	1.25859e-24	6.03809e-23
Os04g0507000		Similar to DNA mismatch repair protein. (Os04t0507000-01)	1.69872	1.5883e-24	7.59891e-23
Os10g0509000		Similar to MutS domain V family protein, expressed. (Os10t0509000-01)	1.55396	1.64771e-24	7.8615e-23
Os02g0129300		Conserved hypothetical protein. (Os02t0129300-01)	1.60182	2.02332e-24	9.47141e-23
Os07g0203300		Nucleic acid-binding, OB-fold domain containing protein. (Os07t0203300-01)	1.66214	2.21241e-24	1.03011e-22
Os01g0814800		Similar to Cysteine synthase, chloroplast precursor (EC 2.5.1.47) (O-acetylserine sulfhydrylase) (O-acetylserine (Thiol)-lyase) (CSase B) (CS-B) (OAS-TL B). (Os01t0814800-01)	2.36006	2.46638e-24	1.13617e-22
Os06g0237502		Similar to EMB2004. (Os06t0237502-00)	1.79028	2.54841e-24	1.17085e-22
Os01g0695300		Similar to Farnesyl pyrophosphate synthetase (FPP synthetase) (FPS) (Farnesyl diphosphate synthetase) [Includes: Dimethylallyltranstransferase (EC 2.5.1.1); Geranyltranstransferase (EC 2.5.1.10)]. (Os01t0695300-01)	1.85938	3.54854e-24	1.60907e-22
Os05g0400600	ABC TRANSPORTER I FAMILY MEMBER 8	Cobalt transport protein family protein. (Os05t0400600-01)	1.55411	3.95962e-24	1.78615e-22
Os02g0581400		Conserved hypothetical protein. (Os02t0581400-01);Conserved hypothetical protein. (Os02t0581400-02)	1.87039	6.60522e-24	2.88949e-22
Os05g0574800		Hypothetical conserved gene. (Os05t0574800-00)	2.02012	1.00197e-23	4.30723e-22
Os12g0166500		Similar to Nrap protein, expressed. (Os12t0166500-01)	1.54072	1.06585e-23	4.55926e-22
Os05g0110300		Similar to NAD-dependent epimerase/dehydratase. (Os05t0110300-01);Similar to NAD-dependent epimerase/dehydratase. (Os05t0110300-02)	1.91362	1.45053e-23	6.14422e-22
Os01g0911300	ABC TRANSPORTER B FAMILY MEMBER 24	Similar to Transporter associated with antigen processing-like protein. (Os01t0911300-01)	1.65601	1.48067e-23	6.25663e-22
Os01g0743400		Similar to Tryptophanyl-tRNA synthetase (Fragment). (Os01t0743400-01);Similar to predicted protein. (Os01t0743400-02)	1.67401	1.54507e-23	6.51293e-22
Os12g0189300		Pyruvate/Phosphoenolpyruvate kinase, catalytic core domain containing protein. (Os12t0189300-01);Non-protein coding transcript. (Os12t0189300-02)	2.22735	1.62181e-23	6.81985e-22
Os09g0551300		Similar to predicted protein. (Os09t0551300-01);Bacterial Fmu (Sun)/eukaryotic nucleolar NOL1/Nop2p domain containing protein. (Os09t0551300-02)	1.43954	1.66527e-23	6.98568e-22
Os07g0213300		Pentatricopeptide repeat domain containing protein. (Os07t0213300-01);Similar to cDNA clone:J013123O09, full insert sequence. (Os07t0213300-02)	1.8503	1.77336e-23	7.40334e-22
Os01g0182832		Hypothetical conserved gene. (Os01t0182832-00)	2.05063	1.89159e-23	7.84041e-22
Os10g0160000		Similar to Ubiquitin carboxyl-terminal hydrolase 12 (EC 3.1.2.15) (Ubiquitin thiolesterase 12) (Ubiquitin-specific processing protease 12) (Deubiquitinating enzyme 12). (Os10t0160000-01);Similar to Ubiquitin carboxyl-terminal hydrolase. (Os10t0160000-02)	1.43361	2.11832e-23	8.71772e-22
Os07g0576000		UbiA prenyltransferase family protein. (Os07t0576000-01);Homogentisic acid geranylgeranyl transferase. (Os07t0576000-02);Non-protein coding transcript. (Os07t0576000-03)	1.42512	2.17183e-23	8.91684e-22
Os06g0660800		Protein kinase domain containing protein. (Os06t0660800-01)	1.83362	2.42936e-23	9.9039e-22
Os01g0674700		Similar to EMB2279 (EMBRYO DEFECTIVE 2279). (Os01t0674700-00)	1.5968	2.8884e-23	1.16658e-21
Os03g0179000		Similar to Tubulin-tyrosine ligase family protein, expressed. (Os03t0179000-01)	1.70005	3.65755e-23	1.46361e-21
Os09g0361500	isochorismate synthase 1	Isochorismate synthase domain containing protein. (Os09t0361500-01)	1.4923	4.06762e-23	1.62396e-21
Os03g0758100	Starch phosphorylase 1, plastidial starch phosphorylase1, plastidial starch phosphorylase 1, Plastidic a-1, 4-glucan phosphorylase 2	Similar to Phosphorylase (Fragment). (Os03t0758100-01)	1.48204	4.1286e-23	1.64453e-21
Os05g0542200		Alpha/beta hydrolase fold-1 domain containing protein. (Os05t0542200-01);Similar to catalytic/ hydrolase. (Os05t0542200-02);Similar to cDNA clone:J023112L03, full insert sequence. (Os05t0542200-03)	1.58388	4.16128e-23	1.65375e-21
Os11g0544800	GLUTAMYL-TRNA(GLN) AMIDOTRANSFERASE B SUBUNIT	Glutamyl-tRNA(Gln) amidotransferase subunit B, Primary root development (Os11t0544800-01)	1.53872	4.39199e-23	1.73749e-21
Os05g0566300		PRC-barrel domain containing protein. (Os05t0566300-01)	1.63722	4.82723e-23	1.90101e-21
Os06g0671700		Similar to toprim domain-containing protein. (Os06t0671700-01)	1.70518	4.8876e-23	1.92043e-21
Os07g0646600		Conserved hypothetical protein. (Os07t0646600-01)	1.53296	5.1302e-23	2.0112e-21
Os09g0532700		Rossmann-like alpha/beta/alpha sandwich fold domain containing protein. (Os09t0532700-01)	1.41484	5.64577e-23	2.20337e-21
Os02g0173700		Similar to RNA binding. (Os02t0173700-01)	1.71799	6.10957e-23	2.36841e-21
Os03g0186500		Myoactive tetradecapeptides family protein. (Os03t0186500-01);Hypothetical conserved gene. (Os03t0186500-02);Hypothetical conserved gene. (Os03t0186500-03)	1.50914	7.12534e-23	2.74381e-21
Os03g0840500		Conserved hypothetical protein. (Os03t0840500-00)	1.60236	7.21075e-23	2.77056e-21
Os12g0163200		Uncharacterised protein family UPF0120 domain containing protein. (Os12t0163200-01)	1.85419	8.71431e-23	3.2972e-21
Os07g0300900		Similar to Aspartokinase. (Os07t0300900-01);Similar to Lysine-sensitive aspartate kinase. (Os07t0300900-02)	1.61068	1.04131e-22	3.90591e-21
Os05g0567400		Ribosomal RNA methyltransferase J domain containing protein. (Os05t0567400-01)	1.44114	1.11425e-22	4.16155e-21
Os07g0558500	NON-YELLOW COLORING4	Inositol phosphatase-like protein. (Os07t0558500-01);Similar to Protein THYLAKOID FORMATION1, chloroplastic. (Os07t0558500-02)	1.555	1.17919e-22	4.37587e-21
Os05g0333200	DAIKOKU DWARF	Guanine nucleotide-binding protein alpha-1 subunit (GP-alpha-1). (Os05t0333200-00)	1.41697	1.18723e-22	4.39628e-21
Os01g0106700		Hypothetical conserved gene. (Os01t0106700-00)	1.52551	1.21558e-22	4.4917e-21
Os10g0546600	P-450 97C2	Similar to Chloroplast carotenoid epsilon-ring hydroxylase. (Os10t0546600-01)	1.46092	1.35897e-22	4.96867e-21
Os02g0473000		Riboflavin biosynthesis protein RibD family protein. (Os02t0473000-01);Similar to cDNA clone:J013024H13, full insert sequence. (Os02t0473000-02)	1.47911	1.52268e-22	5.53231e-21
Os08g0169700		Similar to predicted protein. (Os08t0169700-01)	1.68598	1.55184e-22	5.61474e-21
Os03g0144000		Conserved hypothetical protein. (Os03t0144000-01)	1.66512	1.95525e-22	6.97264e-21
Os05g0455500	P5C SYNTHETASE	Similar to Delta-1-pyrroline-5-carboxylate synthetase. (Os05t0455500-01);Similar to Delta 1-pyrroline-5-carboxylate synthetase (P5CS). (Os05t0455500-02)	1.65898	2.25541e-22	8.01017e-21
Os04g0509100		Similar to triacylglycerol lipase. (Os04t0509100-00)	1.5351	2.27509e-22	8.06356e-21
Os01g0858000		WD40 repeat domain containing protein. (Os01t0858000-00)	1.41168	2.32534e-22	8.22487e-21
Os09g0529350		Hypothetical conserved gene. (Os09t0529350-01)	1.53659	2.47938e-22	8.73417e-21
Os05g0519600	DJ-1/PfpI domain containing protein D, DJ-1 protein D	Similar to 4-methyl-5(B-hydroxyethyl)-thiazol monophosphate biosynthesis enzyme. (Os05t0519600-01);Hypothetical conserved gene. (Os05t0519600-02)	1.47905	2.71916e-22	9.54014e-21
Os03g0143800	less pronounced lobe epidermal cell2	PIROGI/Specifically Rac1-associated protein 1 (PIR/SRA1)-like protein, Homolog of SCAR/WAVE complex components, Control of epidermal cell morphogenesis (Os03t0143800-01)	1.66589	2.85775e-22	1.00061e-20
Os07g0406600		DDHD domain containing protein. (Os07t0406600-01)	1.57878	3.08311e-22	1.06369e-20
Os05g0349200		Similar to AMP deaminase 1 (EC 3.5.4.6) (Myoadenylate deaminase) (AMP deaminase isoform M). (Os05t0349200-01)	1.45652	3.08689e-22	1.06369e-20
Os06g0367100		Glycoside hydrolase, subgroup, catalytic core domain containing protein. (Os06t0367100-01);Similar to starch branching enzyme III. (Os06t0367100-02)	1.8411	3.75725e-22	1.28449e-20
Os09g0477900		NusB/RsmB/TIM44 domain containing protein. (Os09t0477900-01)	1.43883	5.64972e-22	1.89053e-20
Os05g0315100		Pentatricopeptide repeat domain containing protein. (Os05t0315100-00)	1.62949	5.97977e-22	1.9933e-20
Os03g0107000		Similar to ASK20. (Os03t0107000-01)	1.41887	9.26348e-22	2.98477e-20
Os02g0633100		Hypothetical conserved gene. (Os02t0633100-01);B-block binding subunit of TFIIIC domain containing protein. (Os02t0633100-02)	1.50044	1.27287e-21	4.0413e-20
Os03g0431200		Similar to N-acetyl-glutamate synthase. (Os03t0431200-00)	2.30392	1.68893e-21	5.31372e-20
Os02g0702000	OTP51	Similar to predicted protein. (Os02t0702000-00)	1.40495	1.84691e-21	5.77932e-20
Os09g0376800		Similar to Trehalose-6-phosphate synthase (Fragment). (Os09t0376800-01)	1.49334	1.91295e-21	5.96449e-20
Os03g0654600	NYC1-LIKE	Similar to Myb-like DNA-binding domain, SHAQKYF class family protein, expressed. (Os03t0654600-01)	1.51175	2.15454e-21	6.70572e-20
Os06g0308000	trigger factor-like protein	Similar to Trigger factor-like protein. (Os06t0308000-01)	1.3831	2.64198e-21	8.10657e-20
Os01g0695700	MULTIDRUG RESISTANCE 9	Similar to MDR-like ABC transporter. (Os01t0695700-00)	1.63891	3.24182e-21	9.84279e-20
Os10g0339400		IQ calmodulin-binding region domain containing protein. (Os10t0339400-01)	1.31991	3.24809e-21	9.84459e-20
Os05g0129000	gamma-glutamylcysteine synthetase	Similar to Gamma-glutamylcysteine synthetase (Fragment). (Os05t0129000-01);Similar to cDNA clone:J033125H02, full insert sequence. (Os05t0129000-02)	1.39413	4.21683e-21	1.25615e-19
Os07g0422000	FLO2-LIKE2	Similar to predicted protein. (Os07t0422000-01)	1.90502	4.35145e-21	1.29403e-19
Os03g0751400		Similar to 50S ribosomal protein l6. (Os03t0751400-01)	1.9992	4.94331e-21	1.46004e-19
Os04g0481100		Similar to H0510A06.3 protein. (Os04t0481100-01);Similar to H0510A06.3 protein. (Os04t0481100-02)	1.70901	6.494e-21	1.8923e-19
Os06g0686500		Peptidase M3A and M3B, thimet/oligopeptidase F domain containing protein. (Os06t0686500-01)	1.81133	6.84682e-21	1.98844e-19
Os02g0227000		HAD superfamily hydrolase-like, type 3 domain containing protein. (Os02t0227000-01)	1.78746	7.13211e-21	2.06439e-19
Os10g0181200		Similar to binding protein. (Os10t0181200-01);Similar to (RAP Annotation release2) Protein prenyltransferase domain containing protein. (Os10t0181200-02)	1.40541	7.44303e-21	2.14012e-19
Os02g0623500		Lysyl-tRNA synthetase, class II domain containing protein. (Os02t0623500-01);Similar to Lysyl-tRNA synthetase. (Os02t0623500-02)	1.32942	8.33192e-21	2.38386e-19
Os07g0470700		PAP fibrillin family protein. (Os07t0470700-01)	1.42082	8.58256e-21	2.45154e-19
Os05g0567300		Similar to GTP-binding protein era. (Os05t0567300-01)	1.74147	9.12109e-21	2.59682e-19
Os08g0288200		Adenylate kinase family protein. (Os08t0288200-01)	1.42055	1.01522e-20	2.86224e-19
Os06g0531751		Hypothetical conserved gene. (Os06t0531751-00)	2.25408	1.04479e-20	2.93608e-19
Os06g0685300		Similar to predicted protein. (Os06t0685300-00)	1.57195	1.04432e-20	2.93608e-19
Os02g0644600		Pentatricopeptide repeat domain containing protein. (Os02t0644600-01)	1.83397	1.06334e-20	2.97856e-19
Os01g0120300		Similar to EMB2369 (EMBRYO DEFECTIVE 2369); ATP binding / aminoacyl-tRNA ligase/ leucine-tRNA ligase/ nucleotide binding. (Os01t0120300-00)	1.3846	1.08175e-20	3.02139e-19
Os11g0471300		Similar to OSIGBa0145N07.3 protein. (Os11t0471300-01)	2.22629	1.08908e-20	3.03596e-19
Os05g0411200	TCD5	Similar to electron carrier/ oxidoreductase. (Os05t0411200-01);Monooxygenase, Chloroplast development at low temperature (Os05t0411200-02)	1.64254	1.14832e-20	3.1915e-19
Os01g0498200		Conserved hypothetical protein. (Os01t0498200-01)	1.30442	1.28085e-20	3.53648e-19
Os03g0255200		Heat shock protein DnaJ, N-terminal domain containing protein. (Os03t0255200-01);Heat shock protein DnaJ, N-terminal domain containing protein. (Os03t0255200-02)	1.58141	1.35228e-20	3.72189e-19
Os06g0498400		Similar to Alpha-glucan water dikinase, chloroplast precursor (EC 2.7.9.4) (Starch-related R1 protein). (Os06t0498400-01);Similar to Alpha-glucan water dikinase (Fragment). (Os06t0498400-02)	1.43586	1.47046e-20	4.02165e-19
Os02g0708100	class I glutamine amidotransferase, glutamine amidotransferase 1	Similar to Carbamoyl phosphate synthetase small subunit (EC 6.3.5.5). (Os02t0708100-01);Similar to Carbamoyl-phosphate synthase small chain. (Os02t0708100-02);Similar to Carbamoyl-phosphate synthase small chain. (Os02t0708100-03)	1.38439	1.75935e-20	4.78163e-19
Os01g0678500	TWO-PORE CHANNEL 1	Voltage-gated Ca2+ channel protein, Elicitor-induced defense reponses, Hypersensitive cell death, Activation of MAPK cascade (Os01t0678500-01);Voltage-gated Ca2+ channel protein, Elicitor-induced defense reponses, Hypersensitive cell death, Activation of MAPK cascade (Os01t0678500-02)	1.65651	2.52877e-20	6.76688e-19
Os12g0134200		Armadillo-type fold domain containing protein. (Os12t0134200-01)	1.46139	2.63977e-20	7.03142e-19
Os10g0154600		Conserved hypothetical protein. (Os10t0154600-01)	1.79896	2.71529e-20	7.19944e-19
Os04g0592700	OsWD40-108	WD40 repeat-like domain containing protein. (Os04t0592700-01)	1.52331	3.06814e-20	8.08566e-19
Os02g0135700		DNA polymerase V family protein. (Os02t0135700-01);Hypothetical conserved gene. (Os02t0135700-02)	1.44119	3.18977e-20	8.36808e-19
Os03g0663700		Similar to Endonuclease/Exonuclease/phosphatase family protein, expressed. (Os03t0663700-01)	1.65438	3.34547e-20	8.72973e-19
Os02g0539600	green-revertible yellow79	SANT domain, DNA binding domain containing protein. (Os02t0539600-01)	1.36249	3.34773e-20	8.72973e-19
Os11g0533100		Similar to CarD-like transcriptional regulator family protein, expressed. (Os11t0533100-01)	1.54295	3.56403e-20	9.2521e-19
Os01g0218700	ABC TRANSPORTER D FAMILY MEMBER 1	ABC transporter integral membrane type 1 domain containing protein. (Os01t0218700-01);Similar to peroxisomal membrane ABC transporter family, PMP family. (Os01t0218700-02)	1.29688	4.52721e-20	1.15454e-18
Os04g0591000		Nucleotide-binding, alpha-beta plait domain containing protein. (Os04t0591000-01)	1.33291	5.15044e-20	1.30772e-18
Os04g0492600		Anticodon-binding domain containing protein. (Os04t0492600-01)	1.32075	5.16399e-20	1.30924e-18
Os06g0643800	SUCROSE PHOSPHATE SYNTHASE 6	Similar to Sucrose-phosphate synthase 7 (EC 2.4.1.14) (Fragment). (Os06t0643800-01)	1.64567	5.2786e-20	1.33635e-18
Os08g0254500	SECY	Similar to Preprotein translocase secY subunit, chloroplast precursor (CpSecY). (Os08t0254500-01);Similar to Preprotein translocase secY subunit, chloroplast precursor (CpSecY). (Os08t0254500-02);Similar to Preprotein translocase subunit secY, chloroplastic. (Os08t0254500-03)	1.50588	6.83434e-20	1.71251e-18
Os01g0185200		Similar to glutaminyl-tRNA synthetase. (Os01t0185200-01);Similar to glutaminyl-tRNA synthetase. (Os01t0185200-02);Glutaminyl-tRNA synthetase, class Ic domain containing protein. (Os01t0185200-03)	1.45296	6.84334e-20	1.71251e-18
Os03g0203100		Nucleolar 27S pre-rRNA processing, Urb2/Npa2, C-terminal domain containing protein. (Os03t0203100-01)	1.97174	6.85602e-20	1.71322e-18
Os01g0559500		Similar to predicted protein. (Os01t0559500-01)	1.32129	8.03318e-20	1.99019e-18
Os09g0380200	VIRESCENT 5A, Young Leaf Chlorosis 1	Chaperone-like protein of protochlorophyllide oxidoreductase (POR), J-like protein, Chloroplast-localized protein containing DUF3353, Regulation of chlorophyll biosynthesis, Chlorophyll and lutein accumulation, Chloroplast development (Os09t0380200-01)	1.79975	8.50134e-20	2.0972e-18
Os06g0622500	ANAPHASE PROMOTING COMPLEX 3	Similar to predicted protein. (Os06t0622500-00)	1.40668	8.68612e-20	2.13974e-18
Os07g0163500	WHITE PANICLE 1	Val-tRNA synthetase, Regulation of chloroplast ribosome biogenesis, Early chloroplast development (Os07t0163500-01)	1.468	8.89154e-20	2.18415e-18
Os02g0664300	Subtilisin 19, SUBTILISIN 19	Peptidase S8 and S53, subtilisin, kexin, sedolisin domain containing protein. (Os02t0664300-01);Similar to predicted protein. (Os02t0664300-02);Similar to predicted protein. (Os02t0664300-03)	1.46249	9.55503e-20	2.33393e-18
Os05g0419200	ROOT UV-B SENSITIVE 6B	Protein of unknown function DUF647 family protein. (Os05t0419200-01);Similar to predicted protein. (Os05t0419200-02);Non-protein coding transcript. (Os05t0419200-03)	1.46383	9.97032e-20	2.42853e-18
Os12g0588900		Rossmann-like alpha/beta/alpha sandwich fold domain containing protein. (Os12t0588900-01);Similar to Cytoplasmic tRNA 2-thiolation protein 2. (Os12t0588900-02)	1.47052	1.05197e-19	2.55876e-18
Os03g0343300		Small-subunit processome, Utp14 domain containing protein. (Os03t0343300-01)	1.5028	1.08121e-19	2.62254e-18
Os06g0144800		Similar to GTP-binding protein lepA. (Os06t0144800-01)	1.32718	1.09431e-19	2.65062e-18
Os03g0837900		Streptomyces cyclase/dehydrase family protein. (Os03t0837900-01)	1.30296	1.12841e-19	2.72561e-18
Os08g0481800		Similar to Plastidic general dicarboxylate transporter. (Os08t0481800-01)	1.32687	1.30018e-19	3.11882e-18
Os03g0118600		Similar to Dihydrodipicolinate reductase-like protein. (Os03t0118600-01);Similar to dihydrodipicolinate reductase. (Os03t0118600-02)	1.3126	1.3994e-19	3.34298e-18
Os05g0345400		Tetratricopeptide-like helical domain containing protein. (Os05t0345400-02)	1.41829	1.47321e-19	3.50964e-18
Os08g0447500		Hypothetical conserved gene. (Os08t0447500-01)	1.51367	1.49723e-19	3.55709e-18
Os04g0666900		Similar to H1005F08.22 protein. (Os04t0666900-01);Similar to H1005F08.22 protein. (Os04t0666900-02)	1.74169	1.51525e-19	3.59499e-18
Os03g0298700	Suppressor of cAMP Receptor-Like Protein 2, SCAR-like Protein 2, suppressor of cAMP receptor 3	Hypothetical conserved gene. (Os03t0298700-01)	1.85777	1.54626e-19	3.66356e-18
Os05g0452500		Conserved hypothetical protein. (Os05t0452500-01)	1.7632	1.56456e-19	3.70187e-18
Os01g0321300		Similar to Protein translocase subunit secA. (Os01t0321300-00)	1.45008	1.65584e-19	3.90189e-18
Os04g0563801		Similar to H0409D10.4 protein. (Os04t0563801-00)	1.38875	1.67191e-19	3.93442e-18
Os12g0479900		Similar to aminopeptidase. (Os12t0479900-01)	1.59716	1.71159e-19	4.01692e-18
Os03g0598200		Nop14-like protein family protein. (Os03t0598200-01)	1.51283	1.89133e-19	4.40896e-18
Os01g0617500		Tetratricopeptide-like helical domain containing protein. (Os01t0617500-01);Similar to predicted protein. (Os01t0617500-02)	1.34753	2.20777e-19	5.07175e-18
Os01g0280400		DNA-binding protein. (Os01t0280400-00)	1.8874	2.31677e-19	5.30809e-18
Os04g0443900		Similar to RuBisCO large subunit-binding protein subunit beta, chloroplastic. (Os04t0443900-01)	1.45903	2.45181e-19	5.59534e-18
Os02g0649900	YELLOW STRIP-LIKE GENE 2	Metal-nicotianamine (NA) transporter, Fe and Mn transport to the endosperm (Os02t0649900-01)	1.79672	2.51098e-19	5.71535e-18
Os04g0431000		Conserved hypothetical protein. (Os04t0431000-01)	1.2469	2.59283e-19	5.89394e-18
Os11g0638000		Similar to GTP-binding protein engA. (Os11t0638000-01);Similar to Small GTP-binding protein domain containing protein, expressed. (Os11t0638000-02)	1.27754	2.66314e-19	6.04584e-18
Os06g0112800	BETA-1,3-GLUCANASE ACTIVITY 1	Similar to Callose synthase 1 catalytic subunit. (Os06t0112800-01);Similar to predicted protein. (Os06t0112800-02)	1.24368	3.08396e-19	6.95574e-18
Os09g0410300	cold tolerance at seedling stage (QTL)-9	Similar to BRI1-KD interacting protein 120 (Fragment). (Os09t0410300-01)	1.24481	3.15382e-19	7.09487e-18
Os03g0812000		DNA topoisomerase, type IIA, subunit A or C-terminal domain containing protein. (Os03t0812000-01)	1.73853	3.54028e-19	7.92321e-18
Os03g0586800		Similar to Lysyl-tRNA synthetase (EC 6.1.1.6) (Lysine--tRNA ligase) (LysRS). (Os03t0586800-02)	1.28956	3.58103e-19	8.00409e-18
Os09g0512200		AMP-dependent synthetase/ligase domain containing protein. (Os09t0512200-01)	1.65292	4.03846e-19	8.95734e-18
Os03g0699300	PURA2	Similar to Adenylosuccinate synthetase, chloroplast precursor (EC 6.3.4.4) (IMP-- aspartate ligase) (AdSS) (AMPSase). (Os03t0699300-01)	1.44091	4.08583e-19	9.03932e-18
Os04g0117600	ZINC FINGER CCCH DOMAIN-CONTAINING PROTEIN 26	Similar to H0613H07.1 protein. (Os04t0117600-01)	1.35956	4.13913e-19	9.14559e-18
Os09g0410400		Zinc finger, RING-type domain containing protein. (Os09t0410400-01)	1.55105	4.31477e-19	9.49743e-18
Os12g0617800		Cation/H+ exchanger domain containing protein. (Os12t0617800-01)	1.26696	4.48114e-19	9.83869e-18
Os11g0573000		Peptidase C19, ubiquitin carboxyl-terminal hydrolase 2 family protein. (Os11t0573000-01);Similar to Ubiquitin carboxyl-terminal hydrolase family protein, expressed. (Os11t0573000-02)	1.38876	4.49247e-19	9.85111e-18
Os02g0259600		Similar to 50S ribosomal protein L21, chloroplast precursor (CL21) (CS-L7). (Os02t0259600-01);Similar to 50S ribosomal protein L21. (Os02t0259600-02)	1.29251	4.56595e-19	9.98701e-18
Os03g0758900	WRKY GENE 4	Similar to predicted protein. (Os03t0758900-01)	1.32596	4.6958e-19	1.02452e-17
Os03g0736400		Protein of unknown function methylase putative domain containing protein. (Os03t0736400-01);Protein of unknown function methylase putative domain containing protein. (Os03t0736400-02)	1.28955	5.23325e-19	1.13607e-17
Os06g0690900		Pentatricopeptide repeat domain containing protein. (Os06t0690900-00)	1.76091	5.2757e-19	1.14243e-17
Os04g0630000		SDA1 domain containing protein. (Os04t0630000-01)	1.42641	7.10961e-19	1.52435e-17
Os08g0487800		Similar to Heat-shock protein precursor. (Os08t0487800-01)	1.49858	7.53787e-19	1.61021e-17
Os04g0446500	FK506 binding protein 58, FK506 binding protein 53a, brassinosteroid receptor kinase (BRI1)-interacting protein 122, BRI1-interacting protein 122, brassinosteroid receptor kinase-interacting protein 122	Similar to OSIGBa0140O07.15 protein. (Os04t0446500-01);Similar to FK506-binding protein 2 precursor (EC 5.2.1.8) (Peptidyl-prolyl cis- trans isomerase) (PPIase) (Rotamase) (FKBP-13) (FKBP-15). (Os04t0446500-02)	1.27484	7.89796e-19	1.68093e-17
Os03g0344700		Similar to AAA-type ATPase family protein. (Os03t0344700-01)	1.43457	7.91123e-19	1.68169e-17
Os02g0202250		Hypothetical conserved gene. (Os02t0202250-01)	1.57612	8.01016e-19	1.69857e-17
Os04g0439300		Similar to H0525C06.6 protein. (Os04t0439300-01)	2.04804	8.30765e-19	1.7595e-17
Os12g0563200	THERMO-SENSITIVE CHLOROPHYLL-DEFICIENT MUTANT 11	Plastid ribosomal small subunit protein S6, Chloroplast development at low temperature (Os12t0563200-01)	1.61509	8.5079e-19	1.79972e-17
Os01g0691500		Cytidylyltransferase domain containing protein. (Os01t0691500-01);Similar to Cytidyltransferase-related. (Os01t0691500-02)	1.5811	8.53445e-19	1.80314e-17
Os02g0739000		DEAD-like helicase, N-terminal domain containing protein. (Os02t0739000-01);Similar to predicted protein. (Os02t0739000-02)	1.37367	8.89904e-19	1.8756e-17
Os09g0556500		Cysteinyl-tRNA synthetase, class Ia family protein. (Os09t0556500-01)	1.25592	9.40531e-19	1.9799e-17
Os01g0915400		Similar to SEC (SECRET AGENT); transferase, transferring glycosyl groups. (Os01t0915400-00)	1.84675	9.52935e-19	1.99875e-17
Os03g0106200		Conserved hypothetical protein. (Os03t0106200-01)	1.40458	1.29791e-18	2.67705e-17
Os05g0326675		Ribonuclease H-like domain containing protein. (Os05t0326675-00)	2.23075	1.30414e-18	2.68671e-17
Os01g0188200		Conserved hypothetical protein. (Os01t0188200-01)	1.72129	1.33487e-18	2.74351e-17
Os03g0387000		Similar to Aquarius. (Os03t0387000-01)	1.3469	1.34478e-18	2.76062e-17
Os11g0572700	carotenoid isomerase	Carotenoid isomerase, Carotenoid biosynthesis, Root and coleoptile growth (Os11t0572700-01)	1.23327	1.42916e-18	2.92383e-17
Os01g0618400	DEAD-box ATP-dependent RNA helicase 25, RNA helicase 25	Similar to RNA helicase (Fragment). (Os01t0618400-01)	1.45505	1.47096e-18	3.0019e-17
Os10g0456900		Similar to Midasin. (Os10t0456900-01)	1.37399	1.46931e-18	3.0019e-17
Os01g0887100	4-(cytidine 5'-diphospho)-2-C-methyl-D-erythritol synthase, CDP-ME synthase	Similar to 4-(Cytidine 5'-diphospho)-2-C-methyl-D-erythritol synthase. (Os01t0887100-01)	1.59856	1.50608e-18	3.06997e-17
Os05g0397700		SecY protein family protein. (Os05t0397700-01)	1.45146	1.52261e-18	3.0964e-17
Os05g0204900	Protein phosphatase 74	Similar to Type 5 protein serine/threonine phosphatase 62 kDa isoform. (Os05t0204900-01);Similar to serine/threonine-protein phosphatase 5. (Os05t0204900-02)	1.47844	1.5559e-18	3.15669e-17
Os12g0533700		Phenylalanyl-tRNA synthetase, class IIc, mitochondrial domain containing protein. (Os12t0533700-01)	1.23247	1.63926e-18	3.3142e-17
Os03g0162900		Pentatricopeptide repeat domain containing protein. (Os03t0162900-01)	2.21733	1.75717e-18	3.53203e-17
Os01g0963400		Thioredoxin family protein. (Os01t0963400-01)	1.68609	1.85138e-18	3.70426e-17
Os03g0251500		Similar to T-cell immune regulator 1 transcript variant 3 (Fragment). (Os03t0251500-01)	1.25126	1.97456e-18	3.92809e-17
Os03g0221300	NAC DOMAIN-CONTAINING PROTEIN 57	Similar to No apical meristem protein, expressed. (Os03t0221300-01)	1.50698	2.25506e-18	4.47073e-17
Os02g0318450		ABC transporter-like domain containing protein. (Os02t0318450-00)	1.43291	2.2732e-18	4.50113e-17
Os08g0150800		Similar to Tyrosyl-tRNA synthetase (Tyrosyl-tRNA ligase; TyrRS). class-I aaRS. (Os08t0150800-01)	1.3797	2.28792e-18	4.52041e-17
Os03g0187100		Hypothetical conserved gene. (Os03t0187100-00)	1.49911	2.32619e-18	4.5908e-17
Os04g0637400		Similar to PolI-like DNA polymerase. (Os04t0637400-01)	1.27203	2.39527e-18	4.71478e-17
Os04g0538166		Similar to Elongation factor G, chloroplastic. (Os04t0538166-00)	1.52806	2.4553e-18	4.82367e-17
Os09g0450300		MAP65/ASE1 family protein. (Os09t0450300-01);MAP65/ASE1 family protein. (Os09t0450300-02);Microtubule-associated protein MAP65-1a. (Os09t0450300-03)	1.70646	2.68499e-18	5.26301e-17
Os03g0694900	VAL-TRNA SYNTHETASE 1	Similar to Valyl-tRNA synthetase (EC 6.1.1.9) (Valine--tRNA ligase) (ValRS). (Os03t0694900-01)	1.30688	3.05809e-18	5.95402e-17
Os03g0136700		Similar to pentatricopeptide (PPR) repeat-containing protein. (Os03t0136700-01)	1.87058	3.15455e-18	6.12123e-17
Os02g0770100		WD40 repeat domain containing protein. (Os02t0770100-01)	1.56648	3.34485e-18	6.47603e-17
Os08g0116700		Conserved hypothetical protein. (Os08t0116700-01)	2.08742	3.99351e-18	7.68053e-17
Os02g0533000		FeS cluster biogenesis domain containing protein. (Os02t0533000-00)	1.25961	4.2961e-18	8.22607e-17
Os03g0701800	PHOSPHATIDYLINOSITOL MONOPHOSPHATE KINASE 1	Similar to Phosphatidylinositol-4-phosphate 5-kinase 1. (Os03t0701800-01);Similar to Isoform 2 of Phosphatidylinositol-4-phosphate 5-kinase 1. (Os03t0701800-02)	1.53222	5.24126e-18	9.98081e-17
Os12g0609800	OsWD40-199	WD40/YVTN repeat-like domain containing protein. (Os12t0609800-01);Similar to predicted protein. (Os12t0609800-02)	1.30283	5.39639e-18	1.0265e-16
Os01g0974300		Conserved hypothetical protein. (Os01t0974300-01)	1.32533	5.8314e-18	1.1044e-16
Os04g0395900		Polynucleotide adenylyltransferase region domain containing protein. (Os04t0395900-01)	1.43122	6.29072e-18	1.1888e-16
Os03g0802700	RNA helicase 27	RH27 helicase (Fragment). (Os03t0802700-01)	1.41238	6.31318e-18	1.19175e-16
Os09g0410125		Similar to membrane alanyl aminopeptidase. (Os09t0410125-00)	1.41732	6.39847e-18	1.20654e-16
Os02g0284500		FAR1 DNA binding domain domain containing protein. (Os02t0284500-01)	1.55023	6.54953e-18	1.23368e-16
Os03g0792400		Similar to mRNA, clone: RTFL01-01-G24. (Os03t0792400-01);Similar to predicted protein. (Os03t0792400-02)	1.32001	6.66044e-18	1.25322e-16
Os02g0464400		Similar to D-mannose binding lectin family protein, expressed. (Os02t0464400-01)	1.4692	6.81302e-18	1.27915e-16
Os02g0725200	SET protein 12	SET domain containing protein. (Os02t0725200-01);Similar to Ribulose-1,5-bisphosphate carboxylase/oxygenase small subunit N-methyltransferase I. (Os02t0725200-02)	1.19065	7.39321e-18	1.37766e-16
Os03g0744300		Protein kinase, core domain containing protein. (Os03t0744300-01);Similar to Protein kinase domain containing protein, expressed. (Os03t0744300-02)	1.33523	7.76533e-18	1.44236e-16
Os10g0415600	Prolyl Oligopeptidase 21, PROLYL OLIGOPEPTIDASE 21	Non-protein coding transcript. (Os10t0415600-01);Similar to acylamino-acid-releasing enzyme. (Os10t0415600-02);Similar to Prolyl oligopeptidase family protein, expressed. (Os10t0415600-03)	1.38698	7.92897e-18	1.46961e-16
Os01g0768700		Conserved hypothetical protein. (Os01t0768700-01)	1.30799	8.33885e-18	1.54229e-16
Os01g0960300		Similar to Glucose inhibited division protein A. (Os01t0960300-01);Similar to Glucose-inhibited division A family protein. (Os01t0960300-02)	1.26128	8.44298e-18	1.55657e-16
Os02g0232500		Similar to Receptor-like serine/threonine kinase. (Os02t0232500-01);Similar to Receptor-like serine/threonine kinase. (Os02t0232500-02)	1.34268	8.88133e-18	1.63565e-16
Os10g0577900	glycerol-3-phosphate acyltransferase	Similar to Glycerol-3-phosphate acyltransferase (Fragment). (Os10t0577900-01)	1.21417	8.89474e-18	1.63639e-16
Os07g0568000		Apolipophorin III-like domain containing protein. (Os07t0568000-01);Similar to predicted protein. (Os07t0568000-02);Similar to predicted protein. (Os07t0568000-03);Apolipophorin III-like domain containing protein. (Os07t0568000-04)	1.88953	9.49514e-18	1.73947e-16
Os11g0167300		Protein of unknown function DUF537 family protein. (Os11t0167300-01);Protein of unknown function DUF537 family protein. (Os11t0167300-02)	2.10199	9.88097e-18	1.80635e-16
Os03g0769600	CCS1	ResB-like family protein. (Os03t0769600-01)	1.38904	9.93277e-18	1.81391e-16
Os06g0265000	ASPARAGINE SYNTHETASE	Asparagine synthetase, Long-distance transport of asparagine (Os06t0265000-01)	1.38849	9.99227e-18	1.82285e-16
Os04g0466700		Armadillo-type fold domain containing protein. (Os04t0466700-01)	1.44788	1.01355e-17	1.84511e-16
Os04g0337201		Similar to OSIGBa0137O04.8 protein. (Os04t0337201-00)	1.45653	1.07902e-17	1.95609e-16
Os07g0660400		Similar to pseudouridine synthase family protein. (Os07t0660400-01)	1.27848	1.08151e-17	1.95855e-16
Os04g0684500		Pentatricopeptide repeat domain containing protein. (Os04t0684500-01);Hypothetical conserved gene. (Os04t0684500-02)	1.28722	1.17316e-17	2.11791e-16
Os01g0189100		Ankyrin domain containing protein. (Os01t0189100-01)	1.29508	1.18351e-17	2.13437e-16
Os04g0376300		Similar to 3-oxoacyl-reductase. (Os04t0376300-01)	1.25809	1.24628e-17	2.24059e-16
Os09g0555600	accumulation and replication of chloroplast, ARC3 homologue	MORN motif repeat containing protein. (Os09t0555600-01)	1.82104	1.51494e-17	2.70123e-16
Os06g0654000		Peptidase C19, ubiquitin carboxyl-terminal hydrolase 2 family protein. (Os06t0654000-01)	1.33836	1.61107e-17	2.86382e-16
Os03g0352500		Similar to AGR379Wp. (Os03t0352500-01)	1.23015	1.63925e-17	2.90795e-16
Os07g0287100		Conserved hypothetical protein. (Os07t0287100-01)	1.56185	1.66369e-17	2.9483e-16
Os06g0259000		Hypothetical conserved gene. (Os06t0259000-01)	1.39417	1.71176e-17	3.02731e-16
Os01g0205200		Pentatricopeptide repeat domain containing protein. (Os01t0205200-01)	1.70241	1.73986e-17	3.07386e-16
Os07g0133700	FK506 binding protein 19	Similar to FK506 binding protein. (Os07t0133700-01)	1.51392	1.75819e-17	3.1031e-16
Os01g0104600	DE-ETIOLATED1	Homolog of Arabidopsis DE-ETIOLATED1 (DET1), Modulation of the ABA signaling pathway and ABA biosynthesis, Regulation of chlorophyll content (Os01t0104600-01);Similar to Light-mediated development protein DET1 (Deetiolated1 homolog) (tDET1) (High pigmentation protein 2) (Protein dark green). (Os01t0104600-02)	1.24845	1.76234e-17	3.10727e-16
Os06g0622800		Armadillo-type fold domain containing protein. (Os06t0622800-01)	1.39414	1.90951e-17	3.34636e-16
Os05g0237100		Cyclin, C-terminal domain containing protein. (Os05t0237100-01)	1.37527	1.96789e-17	3.43481e-16
Os06g0143000	SUPEROXIDE DISMUTASE B	Iron-superoxide dismutase (EC 1.15.1.1). (Os06t0143000-01)	1.23651	2.01686e-17	3.51674e-16
Os01g0772700		Armadillo-type fold domain containing protein. (Os01t0772700-00)	1.2235	2.02831e-17	3.53317e-16
Os06g0199100		Helix-turn-helix, AraC type, subdomain 2 domain containing protein. (Os06t0199100-01)	1.38646	2.07831e-17	3.61301e-16
Os01g0148050		Hypothetical conserved gene. (Os01t0148050-01)	1.27472	2.08285e-17	3.61728e-16
Os01g0607800		Pentatricopeptide repeat domain containing protein. (Os01t0607800-01);Hypothetical conserved gene. (Os01t0607800-02)	1.45993	2.09978e-17	3.64304e-16
Os01g0950866		Similar to proline synthetase-like protein. (Os01t0950866-00)	1.29031	2.15468e-17	3.73456e-16
Os10g0565300		Vacuolar protein sorting-associated protein 62 domain containing protein. (Os10t0565300-01)	1.32811	2.19768e-17	3.8015e-16
Os05g0295300		Similar to Acetyl-coenzyme A carboxylase (EC 6.4.1.2). (Os05t0295300-01)	1.33942	2.24403e-17	3.87782e-16
Os03g0307100	Prolyl Oligopeptidase 7, PROLYL OLIGOPEPTIDASE 7	Peptidase S9A, oligopeptidase, N-terminal beta-propeller domain containing protein. (Os03t0307100-01)	1.25533	2.55757e-17	4.40212e-16
Os05g0555600	NADH-DEPENDENT GLUTAMATE SYNTHASE 2	Similar to Glutamate synthase [NADH], amyloplastic. (Os05t0555600-01);Similar to NADH-glutamate synthase 2. (Os05t0555600-02)	1.40128	2.61362e-17	4.49413e-16
Os01g0273500		Heat shock protein DnaJ, N-terminal domain containing protein. (Os01t0273500-01)	1.41643	2.71688e-17	4.66708e-16
Os02g0184400	SUCROSE PHOSPHATE SYNTHASE 2	Similar to Sucrose-phosphate synthase 9 (EC 2.4.1.14). (Os02t0184400-01);Sucrose-phosphate synthase 9 (EC 2.4.1.14). (Os02t0184400-02);Sucrose-phosphate synthase 9 (EC 2.4.1.14). (Os02t0184400-03);Similar to cDNA clone:J023150H16, full insert sequence. (Os02t0184400-04)	1.30285	2.82389e-17	4.84132e-16
Os03g0183100	BINDING PROTEIN 73	SAP-like protein BP-73 (OsBP-73) (Riaa1). (Os03t0183100-01);SAP-like protein BP-73 (OsBP-73) (Riaa1). (Os03t0183100-02)	1.19301	3.16851e-17	5.39486e-16
Os03g0197000		Di-trans-poly-cis-decaprenylcistransferase-like domain containing protein. (Os03t0197000-01)	1.42207	3.39406e-17	5.76758e-16
Os11g0659400		Hypothetical conserved gene. (Os11t0659400-00)	1.6337	3.51257e-17	5.94695e-16
Os11g0195100		Similar to Protein translocase subunit secA. (Os11t0195100-00)	1.34213	3.51104e-17	5.94695e-16
Os01g0104800		Sas10/Utp3 family protein. (Os01t0104800-01);Hypothetical conserved gene. (Os01t0104800-02)	1.44629	3.8513e-17	6.47489e-16
Os02g0285800		Similar to GTP-binding protein typA (Tyrosine phosphorylated protein A). (Os02t0285800-01);Similar to predicted protein. (Os02t0285800-02)	1.22872	3.9786e-17	6.67882e-16
Os07g0404300		Zinc finger, RanBP2-type domain containing protein. (Os07t0404300-01)	1.2713	3.99452e-17	6.69622e-16
Os03g0834000	FLAP ENDONUCLEASE 1B	Flap endonuclease-1b (EC 3.-.-.-) (OsFEN-1b). (Os03t0834000-01);Similar to Flap endonuclease 1b. (Os03t0834000-02)	1.2204	4.12523e-17	6.88873e-16
Os08g0422000		Similar to CM0545.530.nc protein (Fragment). (Os08t0422000-01);Similar to CM0545.530.nc protein (Fragment). (Os08t0422000-02)	1.18544	4.22575e-17	7.04981e-16
Os06g0667500		Similar to 14 kDa zinc-binding protein (Protein kinase C inhibitor) (PKCI). (Os06t0667500-01)	1.23386	4.31954e-17	7.19248e-16
Os12g0485400	CYCLIN-T1-6	Similar to Cyclin T1 (Fragment). (Os12t0485400-01)	1.2126	4.34707e-17	7.22445e-16
Os07g0637200		Protein of unknown function DUF537 family protein. (Os07t0637200-01);Hypothetical conserved gene. (Os07t0637200-02)	1.52315	4.36546e-17	7.24809e-16
Os08g0450800		Phosphatidylinositol-4-phosphate 5-kinase family protein. (Os08t0450800-01);Similar to predicted protein. (Os08t0450800-02)	1.31556	4.5672e-17	7.56135e-16
Os05g0509300		Pseudouridine synthase, TruD domain containing protein. (Os05t0509300-01)	1.44213	4.69987e-17	7.76618e-16
Os08g0154600	DNA topoisomerase 1	DNA Topoisomerase 1, Modulation of auxin-regulated root development and gravitropism (Os08t0154600-01)	1.35596	4.71395e-17	7.78205e-16
Os02g0169800		Armadillo-like helical domain containing protein. (Os02t0169800-01)	1.48197	4.9289e-17	8.12918e-16
Os08g0485900		Haloacid dehalogenase-like hydrolase domain containing protein. (Os08t0485900-01)	1.34122	5.35658e-17	8.80944e-16
Os07g0409700		Mitochondrial import inner membrane translocase, subunit Tim44 family protein. (Os07t0409700-01)	1.43244	6.00108e-17	9.81363e-16
Os04g0545200		Similar to OSIGBa0101C23.4 protein. (Os04t0545200-00)	1.26917	6.2074e-17	1.01319e-15
Os01g0275600	ARGONAUTE 4A	Similar to Argonaute 4 protein. (Os01t0275600-01);Similar to Protein argonaute 4A. (Os01t0275600-02)	1.24659	6.85367e-17	1.11345e-15
Os12g0209000		Similar to sporulation protein-related. (Os12t0209000-00)	1.37397	7.00373e-17	1.13527e-15
Os08g0295300		Similar to Threonyl-tRNA synthetase, cytoplasmic (EC 6.1.1.3) (Threonine--tRNA ligase) (ThrRS). (Os08t0295300-01);Similar to Threonyl-tRNA synthetase (Fragment). (Os08t0295300-02)	1.28655	7.32353e-17	1.18204e-15
Os03g0165600		Peptidase C19, ubiquitin carboxyl-terminal hydrolase 2 family protein. (Os03t0165600-01)	1.25897	7.41507e-17	1.19571e-15
Os12g0287300	IRON-SULFUR CLUSTER PROTEIN 2	Similar to SufS. (Os12t0287300-01);Similar to predicted protein. (Os12t0287300-02)	1.32293	7.56572e-17	1.21887e-15
Os09g0419100		Hypothetical protein. (Os09t0419100-01);Non-protein coding transcript. (Os09t0419100-02);Hypothetical gene. (Os09t0419100-03);Non-protein coding transcript. (Os09t0419100-04)	1.48109	7.64384e-17	1.22917e-15
Os02g0314300	Ca(2+)/H(+) EXCHANGER 1C	Sodium/calcium exchanger membrane region domain containing protein. (Os02t0314300-00)	1.71244	7.75429e-17	1.24578e-15
Os06g0195600		Similar to SAC domain protein 3. (Os06t0195600-01)	1.36212	7.78417e-17	1.24942e-15
Os09g0431600	cystathionine b-synthase domain containing protein OsCBSPPR1, CBS domain containing protein OsCBSPPR1	Cystathionine beta-synthase, core domain containing protein. (Os09t0431600-00)	1.23984	8.08554e-17	1.29421e-15
Os10g0495500		Hypothetical conserved gene. (Os10t0495500-01)	1.35113	8.13983e-17	1.3017e-15
Os09g0475700	Prolyl Oligopeptidase 19, PROLYL OLIGOPEPTIDASE 19	Peptidase S9A, prolyl oligopeptidase family protein. (Os09t0475700-01);Similar to protease 2. (Os09t0475700-02)	1.78418	8.18236e-17	1.30609e-15
Os03g0707300		Conserved hypothetical protein. (Os03t0707300-01)	1.42162	8.33434e-17	1.32913e-15
Os08g0335000		Similar to EMB2733/ESP3 (EMBRYO DEFECTIVE 2733); ATP-dependent RNA helicase. (Os08t0335000-00)	1.34911	8.42284e-17	1.34201e-15
Os03g0127900		Cation/H+ exchanger domain containing protein. (Os03t0127900-01)	1.36073	8.51117e-17	1.3536e-15
Os12g0143900	LONG-CHAIN ACYL-COA SYNTHETASE 7	Similar to Long chain acyl-CoA synthetase 6 (EC 6.2.1.3). (Os12t0143900-01)	1.38344	8.65063e-17	1.37452e-15
Os01g0232300	tRNase Z3	Similar to TRZ3 (TRNASE Z 3); 3'-tRNA processing endoribonuclease/ catalytic. (Os01t0232300-01)	1.18244	8.68138e-17	1.37815e-15
Os03g0266800	bri1-associated receptor kinase 1 (BAK1) homologue 10	Protein kinase, core domain containing protein. (Os03t0266800-01);Similar to BRASSINOSTEROID INSENSITIVE 1-associated receptor kinase 1. (Os03t0266800-02)	1.26187	9.2769e-17	1.46599e-15
Os06g0172000		Pentatricopeptide repeat domain containing protein. (Os06t0172000-01)	1.6154	1.01321e-16	1.59388e-15
Os05g0182800		Glutaminyl-tRNA synthetase, class Ic domain containing protein. (Os05t0182800-01);Similar to glutaminyl-tRNA synthetase. (Os05t0182800-02)	1.43543	1.19417e-16	1.87176e-15
Os08g0382400	CYCLOPHILIN 38	Peptidyl-prolyl cis-trans isomerase, cyclophilin-type domain containing protein. (Os08t0382400-01);Similar to Peptidyl-prolyl cis-trans isomerase (Fragment). (Os08t0382400-02);Similar to Peptidyl-prolyl cis-trans isomerase (Fragment). (Os08t0382400-03)	1.2052	1.23919e-16	1.93883e-15
Os07g0660200	CHD-related gene 705	Similar to chromatin remodeling complex subunit. (Os07t0660200-01);Hypothetical conserved gene. (Os07t0660200-02)	1.2355	1.3302e-16	2.07934e-15
Os11g0578100	DnaJ domain protein C76	Heat shock protein DnaJ, N-terminal domain containing protein. (Os11t0578100-00)	1.28189	1.37788e-16	2.15195e-15
Os02g0782100		Uncharacterised domain NUC173 domain containing protein. (Os02t0782100-01)	1.24744	1.51037e-16	2.35462e-15
Os04g0270100		Similar to GTP-binding protein. (Os04t0270100-01);Similar to GTP-binding protein. (Os04t0270100-02);Similar to G1 to S phase transition protein 1 homolog (GTP-binding protein GST1- HS). (Os04t0270100-03)	1.25128	1.51443e-16	2.35884e-15
Os10g0421800		Pentatricopeptide repeat domain containing protein. (Os10t0421800-01)	1.68942	1.61534e-16	2.51151e-15
Os06g0499000		Conserved hypothetical protein. (Os06t0499000-01)	1.31757	1.63663e-16	2.54234e-15
Os01g0768600		Conserved hypothetical protein. (Os01t0768600-01)	1.54774	1.65061e-16	2.56177e-15
Os01g0957900		Armadillo-type fold domain containing protein. (Os01t0957900-01)	1.36701	1.65553e-16	2.56711e-15
Os03g0569900		Similar to RNA Binding Protein 45. (Os03t0569900-01);Hypothetical conserved gene. (Os03t0569900-02);Similar to RNA recognition motif family protein, expressed. (Os03t0569900-03)	1.23171	1.84463e-16	2.85269e-15
Os03g0219700	RNA helicase 47B	DEAD-like helicase, N-terminal domain containing protein. (Os03t0219700-01)	1.20869	1.90093e-16	2.93453e-15
Os06g0258900		NAD(P)-binding domain containing protein. (Os06t0258900-01);Similar to predicted protein. (Os06t0258900-02)	1.28425	1.95792e-16	3.01714e-15
Os03g0737200	high expression of osmotically responsive gene 1	E3-ubiquitin ligase, Modulation of the cold stress response (Os03t0737200-01)	1.29629	2.22733e-16	3.41714e-15
Os12g0210300	ZETA GLUTATHIONE S-TRANSFERASE 2	Similar to Glutathione S-transferase GST 18 (EC 2.5.1.18). (Os12t0210300-01)	1.17979	2.24608e-16	3.44286e-15
Os01g0524700		Armadillo-like helical domain containing protein. (Os01t0524700-01)	1.63475	2.34952e-16	3.59192e-15
Os02g0736600		DEAD-like helicase, N-terminal domain containing protein. (Os02t0736600-01)	1.69192	2.37579e-16	3.62888e-15
Os08g0359000		Similar to APE1. (Os08t0359000-01)	1.16848	2.38218e-16	3.63544e-15
Os07g0558300		Inositol monophosphatase family protein. (Os07t0558300-01)	2.35184	2.6098e-16	3.96192e-15
Os04g0483600		Kelch-type beta propeller domain containing protein. (Os04t0483600-01);Hypothetical conserved gene. (Os04t0483600-02)	1.34998	2.67832e-16	4.06239e-15
Os09g0482680		Similar to Ribonuclease Z, chloroplast precursor (EC 3.1.26.11) (RNase Z) (tRNase Z) (tRNA 3 endonuclease) (Zinc phosphodiesterase CPZ). (Os09t0482680-01)	1.4266	2.68682e-16	4.07173e-15
Os07g0689400	Prolyl Oligopeptidase 17, PROLYL OLIGOPEPTIDASE 17	Similar to predicted protein. (Os07t0689400-01)	1.1684	2.72225e-16	4.11823e-15
Os01g0610300		Bromo adjacent region domain containing protein. (Os01t0610300-01)	1.21019	2.87605e-16	4.34334e-15
Os03g0395000	heme oxgenase 2, heme oxygenase-2, Young Leaf Chlorosis 2	Stroma-localized heme oxygenase 2, Tetrapyrrole biosynthesis (Os03t0395000-01);Similar to Heme oxygenase 2 (Fragment). (Os03t0395000-02)	1.21583	2.94917e-16	4.44602e-15
Os07g0202900		Similar to mitochondrial 28S ribosomal protein S29-related. (Os07t0202900-01)	1.27001	2.97062e-16	4.47427e-15
Os03g0213400		Similar to RNA helicase. (Os03t0213400-01);Similar to cDNA clone:J013093D24, full insert sequence. (Os03t0213400-02)	1.35223	3.16474e-16	4.7545e-15
Os04g0382700		Vacuolar protein sorting-associated protein 11 domain containing protein. (Os04t0382700-01);ATVPS11 (Arabidopsis thaliana vacuolar protein sorting 11); transporter. (Os04t0382700-02)	1.37321	3.29357e-16	4.93523e-15
Os11g0292050		Similar to PHD-finger family protein, expressed. (Os11t0292050-00)	1.70794	3.52856e-16	5.26918e-15
Os01g0834600		40S ribosomal protein S23. (Os01t0834600-00)	1.51486	3.57098e-16	5.32794e-15
Os01g0902200		Peptidase M3A and M3B, thimet/oligopeptidase F domain containing protein. (Os01t0902200-01)	1.61211	3.67789e-16	5.46685e-15
Os04g0403701	protein phosphatase 2C39, protein phosphatase 2C 39, protein phosphatase 64	Similar to protein phosphatase 2C containing protein. (Os04t0403701-01)	1.58507	3.70249e-16	5.49113e-15
Os12g0133900		Similar to Epa4p. (Os12t0133900-01)	1.33077	3.8463e-16	5.68983e-15
Os06g0498500	NUCLEOLAR COMPLEX-ASSOCIATED PROTEIN 3	CCAAT-binding factor domain containing protein. (Os06t0498500-01);CCAAT-binding factor domain containing protein. (Os06t0498500-02)	1.2055	4.07125e-16	5.99707e-15
Os01g0225300		Conserved hypothetical protein. (Os01t0225300-01)	1.28309	4.17017e-16	6.13758e-15
Os03g0339900	CALCINEURIN B-LIKE PROTEIN-INTERACTING PROTEIN KINASE 10	Similar to Serine/threonine protein kinase. (Os03t0339900-01)	1.72978	4.20497e-16	6.18354e-15
Os11g0134300	CALCINEURIN B-LIKE PROTEIN-INTERACTING PROTEIN KINASE 33	Similar to Serine/threonine kinase. (Os11t0134300-01)	1.54871	4.29688e-16	6.3027e-15
Os12g0188900		Exonuclease domain containing protein. (Os12t0188900-01)	1.22012	4.65437e-16	6.78694e-15
Os10g0485300	EX1	Hypothetical conserved gene. (Os10t0485300-01)	1.23876	4.71845e-16	6.87461e-15
Os08g0254900		Similar to Glutamyl-tRNA reductase binding protein. (Os08t0254900-01);Non-protein coding transcript. (Os08t0254900-02)	1.19764	4.72878e-16	6.88388e-15
Os01g0672500		Glycosyl transferase, family 48 protein. (Os01t0672500-01)	1.26174	4.76081e-16	6.92471e-15
Os03g0207300	casein kinase II alpha-subunit 3, CK2 alpha-subunit 3, CK2 alpha subunit 3	Similar to Casein kinase II alpha subunit. (Os03t0207300-01);Similar to predicted protein. (Os03t0207300-02)	1.25901	5.26823e-16	7.61176e-15
Os09g0359800	PROTEIN ARGININE METHYLTRANSFERASE 1	Similar to Arginine methyltransferase pam1 (Pam1). (Os09t0359800-01);Similar to cDNA clone:J013102P20, full insert sequence. (Os09t0359800-02)	1.32073	5.66054e-16	8.17179e-15
Os11g0265900		Conserved hypothetical protein. (Os11t0265900-01);NB-ARC domain containing protein. (Os11t0265900-02)	1.21411	5.75628e-16	8.3031e-15
Os03g0300300	OsWD40-68	WD40 repeat-like domain containing protein. (Os03t0300300-01)	1.35372	5.83313e-16	8.40697e-15
Os03g0707900		Similar to Toc64. (Os03t0707900-01)	1.19186	5.84085e-16	8.41112e-15
Os01g0935600		Immunoglobulin/major histocompatibility complex, conserved site domain containing protein. (Os01t0935600-01);Similar to Cold-induced thioredoxin domain-containing protein. (Os01t0935600-02);Similar to predicted protein. (Os01t0935600-03)	1.12444	6.29613e-16	9.02186e-15
Os02g0236100	defective in outer cell layer specification 1, SERK-like gene 4, bri1-associated receptor kinase 1 (BAK1) homologue 9	Leucine-rich repeat receptor-like kinase, Specification of root outer cell layers (Os02t0236100-01)	1.19389	6.42227e-16	9.17988e-15
Os12g0514500		Similar to Heat-shock protein precursor. (Os12t0514500-01);Similar to ATP binding. (Os12t0514500-02);Similar to ATP binding. (Os12t0514500-03)	1.32681	6.62859e-16	9.41282e-15
Os05g0551900		Similar to EMB1865 (embryo defective 1865); RNA binding. (Os05t0551900-00)	1.36911	6.97223e-16	9.88463e-15
Os06g0331300		WD40 repeat domain containing protein. (Os06t0331300-01);Conserved hypothetical protein. (Os06t0331300-02)	1.29265	6.99018e-16	9.902e-15
Os05g0354300	ANAPHASE PROMOTING COMPLEX 1	Similar to Meiotic check point regulator-like protein. (Os05t0354300-01)	1.29939	7.13897e-16	1.00799e-14
Os06g0267600		Autophagy-related, C-terminal domain containing protein. (Os06t0267600-01)	1.17876	7.27066e-16	1.02346e-14
Os11g0494100		Similar to NBS-LRR type resistance protein (Fragment). (Os11t0494100-00)	1.63248	8.14042e-16	1.13758e-14
Os03g0738200		Hypothetical conserved gene. (Os03t0738200-00)	1.44225	8.13426e-16	1.13758e-14
Os04g0641000		Similar to DNA-directed RNA polymerase. (Os04t0641000-01);Similar to DNA-directed RNA polymerase. (Os04t0641000-02)	1.3482	8.14193e-16	1.13758e-14
Os06g0625400		Similar to Metalloendopeptidase. (Os06t0625400-01);Similar to cDNA clone:J013073O18, full insert sequence. (Os06t0625400-02)	1.29396	8.31309e-16	1.15963e-14
Os02g0617700		Nucleic acid-binding, OB-fold domain containing protein. (Os02t0617700-01)	1.66092	8.47181e-16	1.18082e-14
Os03g0255400		FAR1 domain containing protein. (Os03t0255400-01)	1.21587	9.09236e-16	1.26427e-14
Os01g0310800	WALL-ASSOCIATED KINASE GENE 4	Similar to Pto kinase interactor 1. (Os01t0310800-01)	1.27116	9.23993e-16	1.28171e-14
Os05g0294600		Pentatricopeptide repeat domain containing protein. (Os05t0294600-01);Hypothetical conserved gene. (Os05t0294600-02)	1.49845	9.46316e-16	1.31058e-14
Os05g0449600		Similar to glycosyl hydrolase family 3 protein. (Os05t0449600-01);Hypothetical conserved gene. (Os05t0449600-02)	1.50978	9.71887e-16	1.34278e-14
Os02g0575500	ABC1 domain-containing gene 2	Similar to ABC transporter-like. (Os02t0575500-01);Similar to ATATH13. (Os02t0575500-02)	1.17513	1.00712e-15	1.38815e-14
Os07g0565600	CYCLOPHILIN 37	Similar to predicted protein. (Os07t0565600-01);Similar to Peptidyl-prolyl cis-trans isomerase TLP38, chloroplast precursor (EC 5.2.1.8) (PPIase) (Rotamase) (Thylakoid lumen PPIase of 38 kDa) (p38). (Os07t0565600-02)	1.20373	1.0199e-15	1.40464e-14
Os03g0125300		D111/G-patch domain containing protein. (Os03t0125300-01)	1.40148	1.05484e-15	1.45047e-14
Os12g0178700	ACCUMULATION AND REPLICATION OF CHLOROPLASTS5	Similar to ARC5 (ACCUMULATION AND REPLICATION OF CHLOROPLAST 5); GTP binding / GTPase. (Os12t0178700-01)	1.44601	1.06399e-15	1.46074e-14
Os04g0691700		GCN5-related N-acetyltransferase (GNAT) domain domain containing protein. (Os04t0691700-01)	1.26931	1.09025e-15	1.49442e-14
Os06g0237000		Conserved hypothetical protein. (Os06t0237000-01)	2.40261	1.14923e-15	1.57279e-14
Os08g0300200		Similar to plant synaptotagmin. (Os08t0300200-02)	1.13996	1.1619e-15	1.58763e-14
Os06g0683200		Similar to 50S ribosomal protein L24, chloroplast precursor (CL24). (Os06t0683200-01)	1.61409	1.17437e-15	1.6034e-14
Os10g0477800		Similar to Nuclear transportin. (Os10t0477800-01);Similar to Importin-beta N-terminal domain containing protein. (Os10t0477800-02)	1.49154	1.18145e-15	1.61181e-14
Os01g0495900		Similar to CRS2-associated factor 1. (Os01t0495900-01)	1.41373	1.21073e-15	1.64916e-14
Os03g0763000	casein kinase II alpha-subunit 4, CK2 alpha-subunit 4, CK2 alpha subunit 4	Similar to Casein kinase II alpha subunit. (Os03t0763000-01)	1.22646	1.2499e-15	1.69851e-14
Os01g0536000	CALCINEURIN B-LIKE PROTEIN-INTERACTING PROTEIN KINASE 8	Similar to CBL-interacting serine/threonine-protein kinase 24 (EC 2.7.1.37) (SNF1-related kinase 3.11) (SALT OVERLY SENSITIVE 2 protein). (Os01t0536000-01)	1.44122	1.26431e-15	1.71675e-14
Os07g0142100		Conserved hypothetical protein. (Os07t0142100-00)	2.45727	1.2719e-15	1.72571e-14
Os09g0506450	F-box protein 497	Similar to F-box domain containing protein, expressed. (Os09t0506450-00)	1.71334	1.29986e-15	1.76227e-14
Os09g0474300	74.8 KDA CLASS I HEAT SHOCK PROTEIN	Similar to Heat-shock protein precursor. (Os09t0474300-01)	1.31818	1.3193e-15	1.78584e-14
Os11g0217500	Protein phosphatase 119	Similar to mRNA capping enzyme, C-terminal domain containing protein, expressed. (Os11t0217500-01)	1.31528	1.35475e-15	1.82529e-14
Os12g0170100		Similar to DNA-binding protein. (Os12t0170100-01)	1.26961	1.36921e-15	1.84335e-14
Os06g0574100		Similar to predicted protein. (Os06t0574100-00)	1.3655	1.37055e-15	1.84372e-14
Os03g0192900		Similar to Ubiquitin-specific protease 26. (Os03t0192900-01)	1.33813	1.40657e-15	1.8907e-14
Os05g0357850		Conserved hypothetical protein. (Os05t0357850-01)	1.72641	1.44084e-15	1.93528e-14
Os07g0682700		Similar to Chitin-binding lectin 1 precursor (PL-I). (Os07t0682700-01);Hypothetical conserved gene. (Os07t0682700-02)	1.43168	1.46941e-15	1.97059e-14
Os05g0587200	SET protein 23	Conserved hypothetical protein. (Os05t0587200-01)	1.14782	1.49761e-15	2.00687e-14
Os01g0337600		Similar to predicted protein. (Os01t0337600-01);Similar to binding. (Os01t0337600-02)	1.28517	1.53429e-15	2.05443e-14
Os11g0592700		GTP1/OBG domain containing protein. (Os11t0592700-00)	1.13717	1.62617e-15	2.1691e-14
Os02g0665200		Mitochondrial substrate carrier family protein. (Os02t0665200-01)	1.38535	1.67377e-15	2.22746e-14
Os08g0224300		Similar to predicted protein. (Os08t0224300-01)	1.57886	1.69634e-15	2.25577e-14
Os06g0245800		Similar to Alanyl-tRNA synthetase. (Os06t0245800-01)	1.33735	1.88985e-15	2.50351e-14
Os01g0873800		Conserved hypothetical protein. (Os01t0873800-01)	1.30138	1.9174e-15	2.53807e-14
Os03g0164400		Hypothetical conserved gene. (Os03t0164400-01)	1.83373	1.92456e-15	2.54561e-14
Os12g0564600	brassinosteroid receptor kinase (BRI1)-interacting protein 117, BRI1-interacting protein 117, brassinosteroid receptor kinase-interacting protein 117	Zinc finger, CCHC-type domain containing protein. (Os12t0564600-01);Similar to BRI1-KD interacting protein 117 (Fragment). (Os12t0564600-02)	1.20896	1.94709e-15	2.57344e-14
Os03g0728800	RNA helicase 16	Similar to RNA helicase (Fragment). (Os03t0728800-01);Similar to cDNA clone:J013129E17, full insert sequence. (Os03t0728800-02)	1.32399	1.96106e-15	2.58933e-14
Os10g0493900		Protein of unknown function DUF6, transmembrane domain containing protein. (Os10t0493900-01)	1.29179	1.98888e-15	2.62269e-14
Os02g0116000		Zinc finger, C2H2 domain containing protein. (Os02t0116000-01)	1.13962	2.08889e-15	2.75249e-14
Os12g0417000		Transposase, Ptta/En/Spm, plant domain containing protein. (Os12t0417000-01)	1.39463	2.13245e-15	2.80776e-14
Os10g0495600		Similar to DNA-directed RNA polymerase. (Os10t0495600-01)	1.27873	2.14929e-15	2.82779e-14
Os12g0189900		Las1-like family protein. (Os12t0189900-01)	1.7757	2.17474e-15	2.85911e-14
Os07g0665900		Peptidase, trypsin-like serine and cysteine domain containing protein. (Os07t0665900-01)	1.45028	2.2518e-15	2.95593e-14
Os11g0518900		Conserved hypothetical protein. (Os11t0518900-01);Hypothetical conserved gene. (Os11t0518900-02)	1.7027	2.27741e-15	2.9873e-14
Os03g0808100	CELLULOSE SYNTHASE A2	Similar to Cellulose synthase-5. (Os03t0808100-01);Similar to Cellulose synthase BoCesA5. (Os03t0808100-02);Similar to Cellulose synthase BoCesA5. (Os03t0808100-03)	1.77523	2.33791e-15	3.06203e-14
Os07g0660700	OsWD40-149	WD repeat protein 55 domain containing protein. (Os07t0660700-01)	1.30547	2.69338e-15	3.51435e-14
Os05g0107600	ABC TRANSPORTER D FAMILY MEMBER 3	ABC transporter-like domain containing protein. (Os05t0107600-01);Hypothetical conserved gene. (Os05t0107600-02)	1.26797	2.71543e-15	3.54045e-14
Os02g0696600		Hypothetical conserved gene. (Os02t0696600-00)	1.17203	2.80302e-15	3.64644e-14
Os04g0483400		Similar to H0805A05.2 protein. (Os04t0483400-01)	1.7607	2.81942e-15	3.66504e-14
Os05g0207900		Peptidase C48, SUMO/Sentrin/Ubl1 domain containing protein. (Os05t0207900-01);Hypothetical conserved gene. (Os05t0207900-02)	1.16266	2.85719e-15	3.70858e-14
Os09g0381300		Pyridoxal phosphate-dependent transferase, major region, subdomain 1 domain containing protein. (Os09t0381300-01)	1.63526	2.8741e-15	3.72496e-14
Os06g0136700		Steroid nuclear receptor, ligand-binding domain containing protein. (Os06t0136700-01)	1.1809	2.90695e-15	3.76192e-14
Os02g0124700		Clathrin, heavy chain/VPS, 7-fold repeat domain containing protein. (Os02t0124700-01)	1.18232	2.97431e-15	3.84051e-14
Os01g0166700		Saposin family protein. (Os01t0166700-01)	1.12236	3.11126e-15	4.0084e-14
Os03g0347300		Zinc finger, CW-type domain containing protein. (Os03t0347300-01)	1.23494	3.12065e-15	4.01752e-14
Os03g0363500		Similar to Vacuolar monosaccharide symporter 1. (Os03t0363500-01);Similar to Sugar transporter-like protein. (Os03t0363500-02);Similar to solute carrier family 2, facilitated glucose transporter member 8. (Os03t0363500-03)	1.24371	3.15222e-15	4.05216e-14
Os04g0379300		Methyltransferase type 11 domain containing protein. (Os04t0379300-01);Similar to predicted protein. (Os04t0379300-02)	1.33025	3.16243e-15	4.06227e-14
Os01g0749200	chloroplast ribosomal protein L13, chloroplast RPL13	Chloroplast ribosome L13 protein, Chloroplast development under low temperature conditions (Os01t0749200-01)	1.16265	3.26124e-15	4.18611e-14
Os02g0636300	RNA helicase 47A	DEAD-like helicase, N-terminal domain containing protein. (Os02t0636300-01)	1.27387	3.50017e-15	4.46639e-14
Os09g0551900		Hypothetical conserved gene. (Os09t0551900-01)	1.52224	3.55289e-15	4.52368e-14
Os08g0491100		Conserved hypothetical protein. (Os08t0491100-01)	1.76678	3.70064e-15	4.69459e-14
Os07g0162300		Similar to RIO kinase. (Os07t0162300-01)	1.24517	3.8268e-15	4.843e-14
Os02g0234500		NAD(P)-binding domain containing protein. (Os02t0234500-01);Similar to predicted protein. (Os02t0234500-02);Similar to UOS1. (Os02t0234500-03)	1.19974	4.07974e-15	5.15293e-14
Os03g0336300		Peptidase M16, core domain containing protein. (Os03t0336300-01)	1.26995	4.18291e-15	5.2794e-14
Os01g0218032	REPRESSOR OF SILENCING 1a	Putative DNA demethylase, Endosperm development (Os01t0218032-01)	1.22942	4.20269e-15	5.30052e-14
Os09g0363100	Albino Leaf 2	Chloroplast group IIA intron splicing factor CRS1, Splicing of chloroplast group I and II introns, Chloroplast development (Os09t0363100-01)	1.17826	4.44696e-15	5.59641e-14
Os02g0273100		Aminotransferase, class IV family protein. (Os02t0273100-01);Aminotransferase, class IV family protein. (Os02t0273100-02)	1.56251	4.5574e-15	5.72709e-14
Os02g0581500		Alpha/beta hydrolase fold-1 domain containing protein. (Os02t0581500-01)	1.28623	4.56518e-15	5.73271e-14
Os12g0279000		Helicase, C-terminal domain containing protein. (Os12t0279000-01)	1.33411	4.68978e-15	5.86375e-14
Os12g0236900		SET domain containing protein. (Os12t0236900-01)	1.19554	4.72432e-15	5.90268e-14
Os03g0738300		Hypothetical protein. (Os03t0738300-01)	1.16234	4.83955e-15	6.03363e-14
Os02g0175000	HIGH-AFFINITY K+ TRANSPORTER 6	Ion transporter , Na+ transport (Os02t0175000-01)	2.5779	4.84472e-15	6.03574e-14
Os06g0731600		ARID/BRIGHT DNA-binding domain domain containing protein. (Os06t0731600-00)	1.28079	4.97316e-15	6.18689e-14
Os05g0143300		Conserved hypothetical protein. (Os05t0143300-01)	1.23494	5.06405e-15	6.27747e-14
Os04g0596300		Protein of unknown function DUF760 family protein. (Os04t0596300-01);Similar to predicted protein. (Os04t0596300-02)	1.12337	5.12718e-15	6.34215e-14
Os05g0557200		Armadillo-type fold domain containing protein. (Os05t0557200-01);Armadillo-type fold domain containing protein. (Os05t0557200-02)	1.27318	5.13115e-15	6.34253e-14
Os08g0535050		Conserved hypothetical protein. (Os08t0535050-01);Conserved hypothetical protein. (Os08t0535050-02)	1.26689	5.14646e-15	6.35694e-14
Os12g0138900		Similar to Plastid isopropylmalate synthase (Fragment). (Os12t0138900-01);Similar to Plastid isopropylmalate synthase (Fragment). (Os12t0138900-02)	1.20076	5.22437e-15	6.44859e-14
Os01g0199900		Similar to Phosphoribosylaminoimidazole carboxylase catalytic subunit (EC 4.1.1.21) (AIR carboxylase) (AIRC). (Os01t0199900-01)	1.19232	5.29469e-15	6.52611e-14
Os10g0464400		Haloacid dehalogenase-like hydrolase domain containing protein. (Os10t0464400-01)	1.16283	5.30001e-15	6.52803e-14
Os07g0170300		YT521-B-like protein family protein. (Os07t0170300-01)	1.3142	5.5524e-15	6.82922e-14
Os03g0163300	glutathione reductase 1	Similar to Glutathione reductase (Fragment). (Os03t0163300-01)	1.11224	5.73581e-15	7.02991e-14
Os12g0191150		Similar to soluble inorganic pyrophosphatase. (Os12t0191150-01)	1.27629	5.77698e-15	7.07039e-14
Os06g0662000	PREMATURE LEAF SENESCENCE 1	Vacuolar-type H+-ATPase subunit A1, Premature leaf senescence and seed dormancy, Regulation of stomatal aperture and density (Os06t0662000-01)	1.10386	5.90684e-15	7.21915e-14
Os06g0645901		Similar to Transcription initiation factor TFIID subunit 1. (Os06t0645901-00)	1.68389	5.9724e-15	7.29414e-14
Os02g0162733		Similar to WD-40 repeat family protein / beige-related. (Os02t0162733-00)	1.44336	6.35117e-15	7.73498e-14
Os03g0786900		Tetratricopeptide-like helical domain containing protein. (Os03t0786900-01)	1.38046	6.36768e-15	7.74965e-14
Os03g0726200	INOSITOL 1,3,4-TRISPHOSPHATE 5/6-KINASE 3	Similar to Hydroxyproline-rich glycoprotein DZ-HRGP precursor. (Os03t0726200-01);Hypothetical conserved gene. (Os03t0726200-02)	1.36551	6.5685e-15	7.97728e-14
Os03g0431800		Conserved hypothetical protein. (Os03t0431800-00)	1.28533	6.56795e-15	7.97728e-14
Os01g0667700	RING finger protein, E3 ligase OsZFP1	Zinc finger, RING/FYVE/PHD-type domain containing protein. (Os01t0667700-01);Similar to RING-finger protein like. (Os01t0667700-02);Similar to RING-finger protein like. (Os01t0667700-03);Zinc finger, RING/FYVE/PHD-type domain containing protein. (Os01t0667700-04)	1.19009	7.59107e-15	9.1615e-14
Os02g0694300		Conserved hypothetical protein. (Os02t0694300-01)	1.31431	7.74595e-15	9.33387e-14
Os01g0361500		Phospholipid/glycerol acyltransferase domain containing protein. (Os01t0361500-01)	1.13677	7.75001e-15	9.33387e-14
Os09g0504400	C-type cyclin, cyclin C	Transcription regulator cyclin domain containing protein. (Os09t0504400-01)	1.34865	7.80741e-15	9.39648e-14
Os04g0645100	FLOURY ENDOSPERM 2	Tetratricopeptide repeat (TPR) domain containing protein, Grain size and starch quality (Os04t0645100-01);Similar to H0811D08.1 protein. (Os04t0645100-02)	1.20968	8.07538e-15	9.69213e-14
Os05g0295900		Conserved hypothetical protein. (Os05t0295900-01)	1.49168	9.8365e-15	1.17007e-13
Os08g0326300		Transposase, MuDR, plant domain containing protein. (Os08t0326300-01)	1.21574	1.09217e-14	1.29473e-13
Os01g0948100	OsMUS81, OsMUS81alpha, OsMUS81beta, ERCC4	Restriction endonuclease, type II-like, core domain containing protein. (Os01t0948100-01)	1.47146	1.12062e-14	1.32573e-13
Os04g0488600		Uncharacterised protein family Ycf20 domain containing protein. (Os04t0488600-01);Uncharacterised protein family Ycf20 domain containing protein. (Os04t0488600-02);Similar to predicted protein. (Os04t0488600-03);Similar to predicted protein. (Os04t0488600-04)	1.09787	1.13151e-14	1.3377e-13
Os09g0116400	brassinosteroid receptor kinase (BRI1)-interacting protein 111, BRI1-interacting protein 111, brassinosteroid receptor kinase-interacting protein 111	CCAAT-binding factor domain containing protein. (Os09t0116400-01);Similar to predicted protein. (Os09t0116400-02)	1.14832	1.1493e-14	1.3569e-13
Os10g0391500		Conserved hypothetical protein. (Os10t0391500-01);Conserved hypothetical protein. (Os10t0391500-02);Conserved hypothetical protein. (Os10t0391500-03);Conserved hypothetical protein. (Os10t0391500-04)	1.13894	1.25555e-14	1.47631e-13
Os02g0293500		Similar to CLP protease regulatory subunit CLPX precursor. (Os02t0293500-01)	1.44054	1.33591e-14	1.5634e-13
Os03g0747600		Similar to Acetyltransferase, GNAT family protein, expressed. (Os03t0747600-01);Similar to Acetyltransferase, GNAT family protein, expressed. (Os03t0747600-02)	1.35695	1.33743e-14	1.56412e-13
Os02g0266500		tRNA(Ile)-lysidine/2-thiocytidine synthase domain containing protein. (Os02t0266500-01)	1.41671	1.37728e-14	1.6064e-13
Os05g0592600		Translation initiation factor 2 related domain containing protein. (Os05t0592600-01);Hypothetical conserved gene. (Os05t0592600-02);Hypothetical conserved gene. (Os05t0592600-03)	1.20243	1.39121e-14	1.6183e-13
Os04g0466100		Similar to Cell division protein FtsH-like protein. (Os04t0466100-01)	1.12568	1.44173e-14	1.67146e-13
Os05g0533600	SOLUBLE STARCH SYNTHASE IVB	Starch synthase, Starch biosynthesis (Os05t0533600-01);Starch synthase, Starch biosynthesis (Os05t0533600-02)	1.25203	1.47605e-14	1.70897e-13
Os08g0224800		Hypothetical conserved gene. (Os08t0224800-01)	1.12753	1.47944e-14	1.71175e-13
Os01g0844800		Similar to Pumilio RBD (Fragment). (Os01t0844800-01);Hypothetical conserved gene. (Os01t0844800-02);Similar to predicted protein. (Os01t0844800-03)	1.1441	1.4978e-14	1.73185e-13
Os01g0696000		Similar to Calcium-activated outward-rectifying potassium channel 1 (AtKCO1). (Os01t0696000-01);Conserved hypothetical protein. (Os01t0696000-02)	1.19317	1.49957e-14	1.73273e-13
Os01g0921200	mannosyl-oligosaccharide glucosidase	Mannosyl-oligosaccharide glucosidase, N-glycan formation, Auxin-mediated root development (Os01t0921200-01)	1.11136	1.56917e-14	1.81075e-13
Os08g0223833		Similar to H0702G05.10 protein. (Os08t0223833-00)	1.26687	1.57093e-14	1.81158e-13
Os10g0546200		Glycosyl transferase, family 1 domain containing protein. (Os10t0546200-00)	1.13562	1.65588e-14	1.90322e-13
Os09g0563300	TCD9	Similar to GroEL-like chaperone, ATPase. (Os09t0563300-01);Alpha subunit of chaperonin protein 60, Chloroplast development at early leaf stage (Os09t0563300-02)	1.55767	1.74613e-14	2.00165e-13
Os12g0291000		Similar to DNA-directed DNA polymerase family protein. (Os12t0291000-00)	1.17521	1.78392e-14	2.04362e-13
Os07g0615900		Hypothetical conserved gene. (Os07t0615900-01);Zinc finger, GATA-type domain containing protein. (Os07t0615900-02)	1.15276	1.89617e-14	2.16507e-13
Os04g0492300		Similar to DNA-directed RNA polymerase II largest chain. (Os04t0492300-01)	1.33284	1.89986e-14	2.16786e-13
Os05g0188500		Similar to SCC3. (Os05t0188500-01);Armadillo-type fold domain containing protein. (Os05t0188500-02)	1.36233	2.00054e-14	2.27527e-13
Os01g0107900	EX2	Protein of unknown function DUF3506 domain containing protein. (Os01t0107900-01);Protein of unknown function DUF3506 domain containing protein. (Os01t0107900-02)	1.1181	2.09009e-14	2.37401e-13
Os05g0180600		Similar to Phosphatidylinositol 3-kinase, root isoform. (Os05t0180600-01);Similar to Phosphatidylinositol 3-kinase, root isoform (EC 2.7.1.137) (PI3- kinase) (PtdIns-3-kinase) (PI3K) (SPI3K-5). (Os05t0180600-02)	1.23634	2.1189e-14	2.40359e-13
Os03g0858100		Similar to CRM1 protein (Fragment). (Os03t0858100-01);Similar to predicted protein. (Os03t0858100-02)	1.17686	2.37804e-14	2.6783e-13
Os09g0290900		Similar to H1005F08.16 protein. (Os09t0290900-01)	1.25966	2.40322e-14	2.70491e-13
Os07g0101300		Conserved hypothetical protein. (Os07t0101300-01)	1.18239	2.54611e-14	2.85463e-13
Os12g0257000	CPD1	Serine carboxypeptidase I precursor (EC 3.4.16.5) (Carboxypeptidase C). (Os12t0257000-01);Similar to Serine carboxypeptidase 1. (Os12t0257000-02);Similar to Serine carboxypeptidase 1. (Os12t0257000-03)	1.16956	2.68715e-14	3.00694e-13
Os06g0670000	MCSU3	Similar to Molybdenum cofactor sulfurase. (Os06t0670000-01)	1.20129	2.73385e-14	3.05683e-13
Os03g0201100	CYCLOPHILIN 65	Similar to Cyclophilin-like protein PPIL3b. (Os03t0201100-01)	1.19329	2.87172e-14	3.20728e-13
Os01g0704700	CYSTATHIONINE B-SYNTHASE DOMAIN CONTAINING CHLORIDE CHANNEL PROTEIN 2	Similar to Chloride channel protein CLC-f (AtCLC-f). Splice isoform 2. (Os01t0704700-01)	1.19959	3.02428e-14	3.37116e-13
Os01g0120800	EUKARYOTIC INITIATION FACTOR 3A	Similar to Eukaryotic translation initiation factor 3 subunit 10 (eIF-3 theta) (Eukaryotic translation initiation factor 3 large subunit) (eIF3a). (Os01t0120800-01);Similar to Translation initiation factor 3. (Os01t0120800-02);Similar to Translation initiation factor 3. (Os01t0120800-03);Similar to Translation initiation factor 3. (Os01t0120800-04);Similar to Translation initiation factor 3. (Os0…	1.1444	3.07243e-14	3.42264e-13
Os10g0119300		Actin-binding FH2 domain containing protein. (Os10t0119300-01)	1.20238	3.22475e-14	3.58313e-13
Os11g0695900		Armadillo-like helical domain containing protein. (Os11t0695900-01)	1.36528	3.3449e-14	3.70951e-13
Os01g0877300		Mitotic checkpoint family protein. (Os01t0877300-01)	1.14367	3.35138e-14	3.71432e-13
Os05g0202500		Conserved hypothetical protein. (Os05t0202500-01)	1.74201	3.44589e-14	3.81177e-13
Os04g0660500	MAPK kinase kinase epsilon	Armadillo-type fold domain containing protein. (Os04t0660500-01)	1.15223	3.54744e-14	3.91911e-13
Os01g0220200		Similar to Uncharacterized plant-specific domain TIGR01589 family protein. (Os01t0220200-01)	1.61465	3.84744e-14	4.2317e-13
Os03g0801800		Nucleotide-binding, alpha-beta plait domain containing protein. (Os03t0801800-01)	1.46404	3.91531e-14	4.3009e-13
Os01g0874800		Similar to DNA polymerase I. (Os01t0874800-01);Similar to DNA polymerase I. (Os01t0874800-02);5'-3' exonuclease domain containing protein. (Os01t0874800-03);Similar to DNA polymerase I. (Os01t0874800-04)	1.30304	3.92543e-14	4.30815e-13
Os07g0455100	HYBRID STERILITY 7	Tetratricopeptide repeat domain containing protein, Control of Aus-japonica/indica hybrid female sterility (Os07t0455100-01)	1.30276	3.93816e-14	4.31781e-13
Os02g0528900	PLEIOTROPIC DRUG RESISTANCE 2	Similar to PDR-like ABC transporter. (Os02t0528900-01)	1.55284	3.97742e-14	4.35809e-13
Os01g0761300		Similar to Long-chain-fatty-acid-CoA ligase-like protein. (Os01t0761300-01);Hypothetical gene. (Os01t0761300-02)	1.12564	4.02072e-14	4.40276e-13
Os11g0616200		Conserved hypothetical protein. (Os11t0616200-01);Hypothetical gene. (Os11t0616200-02)	1.86111	4.05596e-14	4.43576e-13
Os11g0479232		Similar to Gpi16 subunit, GPI transamidase component family protein, expressed. (Os11t0479232-01)	1.41886	4.23682e-14	4.62481e-13
Os08g0240800	VILLIN5, VILLIN 5	Similar to Actin filament bundling protein P-115-ABP. (Os08t0240800-01)	1.20317	4.23995e-14	4.62533e-13
Os10g0394700		Hypothetical conserved gene. (Os10t0394700-01)	1.42231	4.25578e-14	4.63969e-13
Os02g0564400		Similar to CLPX (Clp protease regulatory subunit X); ATPase. (Os02t0564400-01)	1.13226	4.27912e-14	4.6622e-13
Os03g0143400	heat-shock protein 60	Similar to mitochondrial chaperonin-60 [Oryza sativa (japonica cultivar-group)]. (Os03t0143400-01)	1.31306	4.36e-14	4.74734e-13
Os03g0310500		CAP, conserved site domain containing protein. (Os03t0310500-01)	1.13183	4.37708e-14	4.75997e-13
Os01g0930800	BETA-GLUCOSIDASE 5	Glycoside hydrolase, family 1 protein. (Os01t0930800-01)	1.14017	4.49434e-14	4.87832e-13
Os12g0263000		Similar to Glutathione synthase. (Os12t0263000-01)	1.23112	4.51595e-14	4.89872e-13
Os02g0761400		Similar to ATPREP2. (Os02t0761400-01)	1.15457	4.81974e-14	5.21199e-13
Os10g0369000		Similar to Glutamyl-tRNA synthetase. (Os10t0369000-01);Similar to glutamyl-tRNA synthetase, cytoplasmic. (Os10t0369000-02)	1.25008	4.96153e-14	5.35198e-13
Os07g0205700		Similar to Xaa-Pro dipeptidase (EC 3.4.-.-). (Os07t0205700-01)	1.20096	4.98296e-14	5.37177e-13
Os08g0158900		GTP1/OBG domain containing protein. (Os08t0158900-01)	1.07401	5.05079e-14	5.43813e-13
Os07g0163800	single domain MDC protein 5, single MATH domain containing protein 5	Similar to predicted protein. (Os07t0163800-01)	1.36932	5.16141e-14	5.54676e-13
Os01g0188900		Similar to Ankyrin-like protein-like protein. (Os01t0188900-01)	1.17399	5.16445e-14	5.54676e-13
Os12g0612300		Conserved hypothetical protein. (Os12t0612300-01)	1.65486	5.23931e-14	5.62368e-13
Os01g0535900		Similar to methyltransferase. (Os01t0535900-01);Similar to predicted protein. (Os01t0535900-02)	1.26936	5.40509e-14	5.78732e-13
Os12g0594200		Hypothetical conserved gene. (Os12t0594200-00)	2.04589	5.63965e-14	6.02731e-13
Os06g0245700		Similar to predicted protein. (Os06t0245700-00)	1.1248	5.88862e-14	6.28566e-13
Os12g0163800		Similar to ATP binding protein. (Os12t0163800-01)	1.1161	5.96201e-14	6.36009e-13
Os06g0682633		Hypothetical conserved gene. (Os06t0682633-01)	1.56274	5.97084e-14	6.36559e-13
Os03g0347900		Terpenoid synthase domain containing protein. (Os03t0347900-01);Terpenoid cylases/protein prenyltransferase alpha-alpha toroid domain containing protein. (Os03t0347900-02)	2.02686	6.01623e-14	6.4022e-13
Os02g0474300		Similar to DNA topoisomerase. (Os02t0474300-01)	1.45099	6.01456e-14	6.4022e-13
Os02g0708600	SET protein 11	SET domain containing protein. (Os02t0708600-01)	1.19616	6.09187e-14	6.47872e-13
Os02g0461100		Conserved hypothetical protein. (Os02t0461100-01)	1.42004	6.25257e-14	6.63337e-13
Os06g0633800	amino acid transporter-like 5	Amino acid transporter, transmembrane domain containing protein. (Os06t0633800-01);Amino acid transporter, transmembrane domain containing protein. (Os06t0633800-02)	1.40787	6.34947e-14	6.73207e-13
Os02g0696700	Jumonji 707	Transcription factor jumonji/aspartyl beta-hydroxylase domain containing protein. (Os02t0696700-01)	1.2788	6.42906e-14	6.8123e-13
Os01g0532200		FF domain domain containing protein. (Os01t0532200-01);Hypothetical conserved gene. (Os01t0532200-02)	1.32683	6.48558e-14	6.86799e-13
Os07g0295800		Similar to peptidase. (Os07t0295800-01)	1.38664	6.5247e-14	6.901e-13
Os02g0812400		Trimeric LpxA-like domain containing protein. (Os02t0812400-01)	1.16045	6.67752e-14	7.05834e-13
Os03g0656900	VIRESCENT 1	Plastid RNA-binding protein, Regulation of chloroplast RNA metabolism, Early chloroplast development under cold stress (Os03t0656900-01)	1.15551	6.76489e-14	7.142e-13
Os02g0746000	CULLIN 3A	Cullin3a protein, Regulation of cell death and immunity (Os02t0746000-01)	1.17082	6.82645e-14	7.19823e-13
Os06g0472400		Similar to Transcriptional regulator. (Os06t0472400-01);Similar to predicted protein. (Os06t0472400-02)	1.19158	6.83192e-14	7.19964e-13
Os11g0572100	replication factor C subunit 1, replication factor C1	Similar to DNA ligase (EC 6.5.1.2). (Os11t0572100-01);Similar to DNA ligase (EC 6.5.1.2). (Os11t0572100-02);Similar to Replication factor C 110 kDa subunit. (Os11t0572100-03);Similar to Replication factor C 110 kDa subunit. (Os11t0572100-04)	1.16292	6.91273e-14	7.28038e-13
Os11g0298400		Protein of unknown function DUF663 domain containing protein. (Os11t0298400-01)	1.14203	6.96386e-14	7.32977e-13
Os07g0688100		Pentatricopeptide repeat domain containing protein. (Os07t0688100-01)	1.59461	7.02854e-14	7.39338e-13
Os03g0266000		Ovarian tumour, otubain domain containing protein. (Os03t0266000-01)	1.17688	7.03537e-14	7.39608e-13
Os11g0539800		Similar to Xaa-Pro aminopeptidase 1. (Os11t0539800-01)	1.04705	7.4088e-14	7.76516e-13
Os06g0652000	RNA POLYMERASE	Similar to T3/T7-like RNA polymerase (Fragment). (Os06t0652000-01);Similar to DNA-directed RNA polymerase. (Os06t0652000-02)	1.15386	7.60904e-14	7.95583e-13
Os07g0675400		Conserved hypothetical protein. (Os07t0675400-01)	1.26007	7.74128e-14	8.08435e-13
Os10g0457700		Similar to chromatin remodeling complex subunit. (Os10t0457700-01)	1.17101	8.19749e-14	8.53001e-13
Os07g0270900		Mak16 protein family protein. (Os07t0270900-01);Mak16 protein family protein. (Os07t0270900-02)	1.17757	8.21206e-14	8.53494e-13
Os11g0202300		Cyclin-like F-box domain containing protein. (Os11t0202300-01);Similar to F-box domain containing protein, expressed. (Os11t0202300-02)	1.30249	8.23478e-14	8.54832e-13
Os08g0407000		Small GTP-binding protein domain containing protein. (Os08t0407000-01)	1.14634	8.74247e-14	9.03753e-13
Os04g0469400		Pentatricopeptide repeat domain containing protein. (Os04t0469400-01)	1.45403	8.85358e-14	9.1382e-13
Os04g0439400		Similar to H0525C06.6 protein. (Os04t0439400-01)	1.92998	9.09154e-14	9.35938e-13
Os03g0432900		Conserved hypothetical protein. (Os03t0432900-01)	1.16001	9.39498e-14	9.65459e-13
Os03g0125400		Similar to D-erythro-sphingosine kinase/ diacylglycerol kinase. (Os03t0125400-01)	1.15748	9.44072e-14	9.69586e-13
Os02g0778200		Isoleucyl-tRNA synthetase domain containing protein. (Os02t0778200-01);Similar to predicted protein. (Os02t0778200-02)	1.10654	9.4561e-14	9.70591e-13
Os03g0735100	OsWD40-87	Quinoprotein amine dehydrogenase, beta chain-like domain containing protein. (Os03t0735100-01)	1.26226	9.52332e-14	9.76337e-13
Os06g0166100		FAR1 domain containing protein. (Os06t0166100-01)	1.27367	9.6422e-14	9.85616e-13
Os04g0398300		Similar to Glycyl-tRNA synthetase, mitochondrial precursor (EC 6.1.1.14) (Glycine--tRNA ligase) (GlyRS). (Os04t0398300-01);Similar to H0209H04.1 protein. (Os04t0398300-02)	1.0761	9.89687e-14	1.00927e-12
Os02g0817000		Homeodomain-related domain containing protein. (Os02t0817000-01)	1.21462	9.90852e-14	1.00987e-12
Os03g0686300		Similar to unconventional myosin heavy chain. (Os03t0686300-00)	1.13171	1.00017e-13	1.01758e-12
Os10g0503700	RNA helicase 12	Similar to ATP-dependent RNA helicase dhh1. (Os10t0503700-01);Similar to ATP-dependent RNA helicase dhh1. (Os10t0503700-02);Similar to ATP-dependent RNA helicase dhh1. (Os10t0503700-03)	1.274	1.0026e-13	1.01885e-12
Os04g0201200		Hypothetical conserved gene. (Os04t0201200-01)	1.30262	1.02007e-13	1.03539e-12
Os03g0403100		Similar to DNA-directed RNA polymerase subunit. (Os03t0403100-01)	1.24687	1.02962e-13	1.04387e-12
Os03g0399532		Similar to phosphatidylinositol-4-phosphate 5-kinase family protein. (Os03t0399532-00)	1.2073	1.03737e-13	1.04969e-12
Os05g0178300	CADMIUM TOLERANT 5	Similar to Cadmium tolerant 1. (Os05t0178300-01)	1.51718	1.04083e-13	1.05216e-12
Os04g0461400		Conserved hypothetical protein. (Os04t0461400-01);Hypothetical gene. (Os04t0461400-02)	1.61395	1.04939e-13	1.0602e-12
Os03g0715500	OsTVLP1	Armadillo-type fold domain containing protein. (Os03t0715500-01);Armadillo-type fold domain containing protein. (Os03t0715500-02);Similar to TVLP1. (Os03t0715500-03)	1.12784	1.06539e-13	1.07511e-12
Os03g0699200	PES	BRCT domain containing protein. (Os03t0699200-01)	1.13806	1.09801e-13	1.10418e-12
Os01g0241100		Conserved hypothetical protein. (Os01t0241100-01)	1.46144	1.10819e-13	1.11377e-12
Os09g0394500		Similar to predicted protein. (Os09t0394500-01)	1.18673	1.13366e-13	1.13805e-12
Os07g0618500		Similar to HPPK/DHPS. (Os07t0618500-01);Similar to Dihydropterin pyrophosphokinase /dihydropteroate synthase precursor (EC 2.5.1.15). (Os07t0618500-02)	1.21137	1.13568e-13	1.13941e-12
Os12g0613200	SET protein 43	Hypothetical conserved gene. (Os12t0613200-01);Similar to Histone-lysine N-methyltransferase, H3 lysine-4 specific SET1 (EC 2.1.1.43) (Set1/Ash2 histone methyltransferase complex subunit SET1) (SET-domain-containing protein 1). (Os12t0613200-02);Hypothetical conserved gene. (Os12t0613200-03)	1.19758	1.15995e-13	1.16108e-12
Os09g0491820		NAD(P)-binding domain containing protein. (Os09t0491820-01);Similar to dihydroflavonol-4-reductase. (Os09t0491820-02)	1.17493	1.17076e-13	1.17056e-12
Os01g0332800	SERINE CARBOXYPEPTIDASE 3	Similar to Serine carboxypeptidase II-like protein. (Os01t0332800-01);Similar to SCPL33. (Os01t0332800-02)	1.09015	1.17506e-13	1.17351e-12
Os09g0442800		Conserved hypothetical protein. (Os09t0442800-01);Conserved hypothetical protein. (Os09t0442800-02);Non-protein coding transcript. (Os09t0442800-03)	1.62539	1.19067e-13	1.18773e-12
Os02g0496500	DEMETER-LIKE 3a	HhH-GPD domain domain containing protein. (Os02t0496500-01)	1.3183	1.19945e-13	1.1958e-12
Os10g0503200		Similar to Dihydrofolate synthetase /folylpolyglutamate synthetase. (Os10t0503200-01);Similar to Folylpolyglutamate synthase. (Os10t0503200-02)	1.09054	1.21607e-13	1.21098e-12
Os07g0123700	OsWD40-136	PUL domain containing protein. (Os07t0123700-00)	1.11785	1.25593e-13	1.24853e-12
Os03g0786800		Similar to Cullin-4A (CUL-4A). (Os03t0786800-01)	1.10809	1.36598e-13	1.35251e-12
Os03g0347200	ABH1	Armadillo-type fold domain containing protein. (Os03t0347200-01);Similar to Nuclear cap-binding protein CBP80. (Os03t0347200-02);Similar to Nuclear cap-binding protein CBP80. (Os03t0347200-03)	1.2885	1.41195e-13	1.39247e-12
Os08g0326600		Similar to GMP synthetase. (Os08t0326600-01)	1.14975	1.43738e-13	1.41674e-12
Os08g0360100		RNA-binding, CRM domain domain containing protein. (Os08t0360100-01)	1.08723	1.47516e-13	1.45151e-12
Os02g0131100		Hypothetical conserved gene. (Os02t0131100-01);Conserved hypothetical protein. (Os02t0131100-02)	1.74061	1.51588e-13	1.48989e-12
Os10g0532100	SWIRM domain-containing protein HDMA704, histone lysine-specific demethylase 704, polyamine oxidase 11	Similar to Amine oxidase, flavin-containing. (Os10t0532100-01)	1.4155	1.57156e-13	1.54112e-12
Os02g0735800		Pentatricopeptide repeat domain containing protein. (Os02t0735800-01)	1.30807	1.59734e-13	1.56288e-12
Os12g0613500	brassinosteroid receptor kinase (BRI1)-interacting protein 132, BRI1-interacting protein 132, brassinosteroid receptor kinase-interacting protein 132	SRP40, C-terminal domain containing protein. (Os12t0613500-01);Similar to SRP40, C-terminal domain containing protein, expressed. (Os12t0613500-02)	1.29671	1.61001e-13	1.57173e-12
Os02g0313400	APOPTOSIS INHIBITOR 5	Apoptosis inhibitory 5 family protein. (Os02t0313400-01)	1.11958	1.6095e-13	1.57173e-12
Os08g0517600		Similar to Methylase. (Os08t0517600-01);Methyltransferase type 11 domain containing protein. (Os08t0517600-02)	1.42473	1.63577e-13	1.59419e-12
Os06g0684000		Similar to FAD-dependent pyridine nucleotide-disulphide oxidoreductase; Calcium-binding EF-hand. (Os06t0684000-01);Similar to External rotenone-insensitive NADPH dehydrogenase. (Os06t0684000-02)	1.16299	1.64052e-13	1.59792e-12
Os01g0649000		WD40 repeat-like domain containing protein. (Os01t0649000-01)	1.32407	1.67164e-13	1.62731e-12
Os01g0719100	RING zinc-finger protein 34, RING finger protein 1	Similar to RING finger and CHY zinc finger domain-containing protein 1. (Os01t0719100-01);Similar to PGPD14 protein. (Os01t0719100-02);Hypothetical gene. (Os01t0719100-03);RING zinc-finger protein, Stomata opening (Os01t0719100-04)	1.115	1.70672e-13	1.66054e-12
Os11g0633500		Similar to NBS-LRR disease resistance protein homologue (Fragment). (Os11t0633500-01)	1.45659	1.77594e-13	1.72533e-12
Os07g0475900		Similar to kinase family protein. (Os07t0475900-01)	1.05735	1.77629e-13	1.72533e-12
Os08g0249400		Hypothetical conserved gene. (Os08t0249400-01)	1.72852	1.8036e-13	1.74892e-12
Os05g0235300	target of rapamycin	Serine/threonine (Ser/Thr) protein kinase, Modulation of thylakoid membrane lipid biosynthesis, homeostasis (Os05t0235300-01)	1.16467	1.81146e-13	1.75556e-12
Os08g0406400	SULPHATE TRANSPORTER 1;3	Similar to Sulfate transporter (Fragment). (Os08t0406400-01)	1.06369	1.83282e-13	1.77527e-12
Os07g0438500		Octicosapeptide/Phox/Bem1p domain containing protein. (Os07t0438500-01)	1.24397	1.86665e-13	1.80703e-12
Os03g0766900		Allene oxide synthase. (Os03t0766900-01);Allene oxide synthase. (Os03t0766900-02)	1.10825	1.87088e-13	1.81011e-12
Os03g0168400		Hypothetical conserved gene. (Os03t0168400-01)	1.19622	1.92303e-13	1.85541e-12
Os06g0275900	Adaptor protein kanadaptin	Forkhead-associated domain containing protein. (Os06t0275900-01);Similar to FHA domain protein. (Os06t0275900-02)	1.07206	1.95379e-13	1.88404e-12
Os07g0178900		Similar to ATTIP49A/RIN1 (RESISTANCE TO PSEUDOMONAS SYRINGAE PV MACULICOLA INTERACTOR 1); protein binding. (Os07t0178900-01)	1.23422	1.97748e-13	1.90186e-12
Os12g0459300		Nucleic acid-binding, OB-fold domain containing protein. (Os12t0459300-01);Hypothetical gene. (Os12t0459300-02);Nucleic acid-binding, OB-fold domain containing protein. (Os12t0459300-03)	1.03669	1.97776e-13	1.90186e-12
Os03g0157800		Hypothetical conserved gene. (Os03t0157800-01);Helicase and RNase D C-terminal, HRDC domain containing protein. (Os03t0157800-02);Non-protein coding transcript. (Os03t0157800-03)	1.18318	1.98302e-13	1.90588e-12
Os03g0151700	OsWD40-63	Similar to WD repeat protein (Fragment). (Os03t0151700-01);Hypothetical conserved gene. (Os03t0151700-02)	1.23789	2.00547e-13	1.92639e-12
Os12g0137200		Similar to Saccharopine dehydrogenase family protein, expressed. (Os12t0137200-01)	1.16684	2.0091e-13	1.9288e-12
Os05g0145300		RNA-binding, CRM domain domain containing protein. (Os05t0145300-01);Similar to predicted protein. (Os05t0145300-02)	1.42056	2.02199e-13	1.9401e-12
Os02g0176100		Similar to predicted protein. (Os02t0176100-01);Protein kinase-like domain containing protein. (Os02t0176100-02);Similar to predicted protein. (Os02t0176100-03)	1.09813	2.02351e-13	1.94049e-12
Os01g0689451		Similar to predicted protein. (Os01t0689451-01);Similar to predicted protein. (Os01t0689451-02)	1.064	2.0732e-13	1.98595e-12
Os06g0274100		Armadillo-like helical domain containing protein. (Os06t0274100-01)	1.16683	2.07813e-13	1.98958e-12
Os01g0757700		Similar to EMB1417. (Os01t0757700-01)	1.3212	2.17428e-13	2.07705e-12
Os02g0497500	Rad50	Similar to DNA repair protein Rad50. (Os02t0497500-01);Similar to DNA repair protein Rad50. (Os02t0497500-02)	1.33219	2.25625e-13	2.1518e-12
Os02g0680400	FACE1	Similar to CaaX processing zinc-metallo endoprotease. (Os02t0680400-01);Similar to CAAX prenyl protease 1 homolog. (Os02t0680400-02)	1.12517	2.28218e-13	2.17415e-12
Os03g0831500		Similar to Phosphoribosylformylglycinamidine cyclo-ligase, chloroplast/mitochondrial precursor (EC 6.3.3.1) (AIRS) (Phosphoribosyl-aminoimidazole synthetase) (AIR synthase) (VUpur5). (Os03t0831500-01)	1.15076	2.32476e-13	2.2135e-12
Os07g0163000		Similar to FAD linked oxidase family protein. (Os07t0163000-01)	1.0654	2.3407e-13	2.22623e-12
Os06g0255700		DEAD-like helicase, N-terminal domain containing protein. (Os06t0255700-01)	1.09243	2.37296e-13	2.25568e-12
Os01g0357800		Pentatricopeptide repeat domain containing protein. (Os01t0357800-01)	1.05866	2.38928e-13	2.26871e-12
Os09g0498000		Hypothetical gene. (Os09t0498000-01)	1.60989	2.47753e-13	2.34736e-12
Os01g0755100		Conserved hypothetical protein. (Os01t0755100-01);Conserved hypothetical protein. (Os01t0755100-02)	1.18588	2.4971e-13	2.36462e-12
Os08g0180100	SET protein 27	Similar to SET domain-containing protein. (Os08t0180100-01);Similar to SET domain protein. (Os08t0180100-02)	1.09686	2.52163e-13	2.38654e-12
Os05g0212200		Hypothetical conserved gene. (Os05t0212200-01)	1.20054	2.55169e-13	2.41105e-12
Os04g0306800		RNA recognition motif, RNP-1 domain containing protein. (Os04t0306800-01);Similar to OSIGBa0096F13.9 protein. (Os04t0306800-02)	1.04925	2.5706e-13	2.42628e-12
Os04g0609100		Similar to H0702G05.5 protein. (Os04t0609100-01)	1.10568	2.58397e-13	2.43757e-12
Os05g0503300		Similar to Sulfite reductase (Fragment). (Os05t0503300-02);Similar to ferredoxin-sulfite reductase precursor. (Os05t0503300-03)	1.10707	2.62555e-13	2.47546e-12
Os06g0691000	Rev1	DNA-repair protein, UmuC-like domain containing protein. (Os06t0691000-01);Hypothetical conserved gene. (Os06t0691000-02)	1.09189	2.65114e-13	2.49552e-12
Os06g0535300	DnaJ domain protein C55	Similar to AFL190Cp. (Os06t0535300-01);Hypothetical conserved gene. (Os06t0535300-02)	1.13437	2.72391e-13	2.56124e-12
Os07g0619100		Protein of unknown function DUF827, plant family protein. (Os07t0619100-01)	1.26201	2.82374e-13	2.65224e-12
Os03g0325500		Similar to Phosphate starvation regulator protein (Regulatory protein of P- starvation acclimation response Psr1). (Os03t0325500-01);Hypothetical conserved gene. (Os03t0325500-02)	1.20771	2.82367e-13	2.65224e-12
Os01g0767000		Similar to Nuclear matrix constituent-like protein (Fragment). (Os01t0767000-01)	1.07478	2.83731e-13	2.66211e-12
Os05g0145600		Pentatricopeptide repeat containing protein. (Os05t0145600-01)	1.23604	2.89647e-13	2.71468e-12
Os09g0531900		Similar to Glycosyltransferase QUASIMODO1 (EC 2.4.1.-). (Os09t0531900-01);Conserved hypothetical protein. (Os09t0531900-02)	1.35148	2.97676e-13	2.78692e-12
Os04g0128300		Conserved hypothetical protein. (Os04t0128300-01)	1.24795	3.03928e-13	2.84239e-12
Os12g0536200		Conserved hypothetical protein. (Os12t0536200-01)	1.06242	3.04148e-13	2.84292e-12
Os01g0679000		RNA polymerase III Rpc82, C -terminal domain containing protein. (Os01t0679000-01);Hypothetical conserved gene. (Os01t0679000-02)	1.28701	3.05841e-13	2.85721e-12
Os03g0338600		tRNA pseudouridine synthase family protein. (Os03t0338600-01)	1.29683	3.09195e-13	2.88233e-12
Os03g0611200		Aldo/keto reductase family protein. (Os03t0611200-01)	1.23002	3.09107e-13	2.88233e-12
Os02g0538000	Lethal albinic seedling	Threonyl-tRNA synthetase, Chloroplast biogenesis and chloroplast ribosomal system construction (Os02t0538000-01)	1.08109	3.16753e-13	2.95121e-12
Os08g0562700		Similar to peptidase M1 family protein. (Os08t0562700-01);Similar to predicted protein. (Os08t0562700-02)	1.23957	3.17514e-13	2.95671e-12
Os03g0370200		Similar to predicted protein. (Os03t0370200-00)	1.57393	3.22366e-13	2.99707e-12
Os04g0617600		Similar to Cdc48 cell division control protein 48, AAA family. (Os04t0617600-01)	1.08072	3.24591e-13	3.01614e-12
Os08g0450700		Chaperonin Cpn60/TCP-1 family protein. (Os08t0450700-01)	1.40482	3.29699e-13	3.06034e-12
Os08g0180300	EMBRYO SAC DEVELOPMENT ARREST 16	DEAD-like helicase, N-terminal domain containing protein. (Os08t0180300-01);Hypothetical conserved gene. (Os08t0180300-02);DEAD-like helicase, N-terminal domain containing protein. (Os08t0180300-03)	1.05705	3.3182e-13	3.07838e-12
Os01g0664000	C-terminal processing peptidase 1, C-TERMINAL PROCESSING PEPTIDASE 1	Similar to carboxyl-terminal-processing protease. (Os01t0664000-00)	1.01853	3.3614e-13	3.11512e-12
Os10g0198600		Intron-encoded nuclease 2 domain containing protein. (Os10t0198600-01)	1.09585	3.43149e-13	3.17838e-12
Os01g0816400	MOR1	Similar to microtubule organization protein. (Os01t0816400-01);Similar to Microtubule bundling polypeptide TMBP200. (Os01t0816400-02)	1.13807	3.45722e-13	3.20051e-12
Os01g0193600		Methyltransferase small domain containing protein. (Os01t0193600-01)	1.44554	3.66235e-13	3.3796e-12
Os09g0307800	SET Domain Group Protein 724, long vegetative phase1, SET protein 34	SET domain-containing histone methyltransferase, H3 lysine 36 (H3K36) methylation, Flowering promotion (Os09t0307800-01);Similar to histone-lysine N-methyltransferase, H3 lysine-36 and H4 lysine-20specific. (Os09t0307800-02)	1.19206	3.68305e-13	3.39689e-12
Os02g0782600		Synaptojanin, N-terminal domain containing protein. (Os02t0782600-01);Similar to SAC domain protein 1 (FIG4-like protein AtFIG4). (Os02t0782600-02)	1.12428	3.74559e-13	3.45274e-12
Os01g0327600		Conserved hypothetical protein. (Os01t0327600-01);Hypothetical conserved gene. (Os01t0327600-02)	1.42259	3.86508e-13	3.55911e-12
Os01g0558800		Similar to oxidoreductase/ transition metal ion binding protein. (Os01t0558800-01)	1.03836	3.90767e-13	3.59451e-12
Os07g0476200		Tetratricopeptide TPR-1 domain containing protein. (Os07t0476200-01);Similar to PAF1 complex component. (Os07t0476200-02);Similar to PAF1 complex component. (Os07t0476200-03)	1.11525	3.97662e-13	3.65407e-12
Os03g0112700	EARLY HEADING DATE 4	Zinc finger CCCH domain-containing protein (Os03t0112700-01);CCCH-type zinc finger protein, Photoperiodic control of flowering time (Os03t0112700-02)	1.06623	4.02071e-13	3.69068e-12
Os01g0916800		Similar to predicted protein. (Os01t0916800-00)	1.08369	4.04184e-13	3.70811e-12
Os02g0833100	FRD3-like protein 3	Similar to antiporter/ drug transporter. (Os02t0833100-01)	1.14547	4.08636e-13	3.745e-12
Os02g0522300		Conserved hypothetical protein. (Os02t0522300-01);Conserved hypothetical protein. (Os02t0522300-02);Similar to cDNA clone:001-036-H04, full insert sequence. (Os02t0522300-03)	1.13425	4.14057e-13	3.79269e-12
Os08g0145600		Similar to cDNA clone:J023091L02, full insert sequence. (Os08t0145600-01)	1.48804	4.14989e-13	3.79921e-12
Os08g0224000	oxidosqualene cyclase 12	NB-ARC domain containing protein. (Os08t0224000-01)	1.54254	4.1536e-13	3.80061e-12
Os10g0494800	katanin P80a, Katanin regulatory subunit P80a	Similar to Katanin p80 WD40-containing subunit B1 (Katanin p80 subunit B1) (p80 katanin). (Os10t0494800-01)	1.38039	4.17243e-13	3.81583e-12
Os06g0505100		Hypothetical conserved gene. (Os06t0505100-00)	1.22369	4.19906e-13	3.83614e-12
Os12g0236700		Chaperonin Cpn60/TCP-1 family protein. (Os12t0236700-01);Non-protein coding transcript. (Os12t0236700-02)	1.58066	4.26671e-13	3.89589e-12
Os04g0559800	YODA 1, OsYODA-2, YODA-2	Similar to YDA. (Os04t0559800-01)	1.00923	4.37913e-13	3.99645e-12
Os06g0473200	MITOGEN-ACTIVATED PROTEIN KINASE KINASE 3	Similar to NPK2. (Os06t0473200-01);Similar to Mitogen-activated protein kinase kinase 3. (Os06t0473200-02)	1.17852	4.48944e-13	4.09281e-12
Os09g0121050		Similar to SMC6 protein. (Os09t0121050-00)	1.47151	4.49796e-13	4.09628e-12
Os06g0644466		Hypothetical conserved gene. (Os06t0644466-00)	1.06745	4.53617e-13	4.12675e-12
Os11g0484400		Similar to bifunctional dihydrofolate reductase-thymidylate synthase. (Os11t0484400-01)	1.27724	4.60628e-13	4.18834e-12
Os04g0643200		Amidase family protein. (Os04t0643200-00)	1.1227	4.6429e-13	4.21722e-12
Os06g0526600	DEAD-box helicase ATP-binding protein	DEAD-box helicase ATP-binding protein, Response to abiotic stress (salt, dehydration, ABA, blue and red light) (Os06t0526600-01)	1.18177	4.7423e-13	4.30301e-12
Os06g0232600	DEHYDROASCORBATE REDUCTASE 2	Similar to Dehydroascorbate reductase. (Os06t0232600-01);Non-protein coding transcript. (Os06t0232600-02)	1.28957	5.07299e-13	4.59107e-12
Os04g0585300		Similar to H0307D04.2 protein. (Os04t0585300-01)	1.0308	5.08578e-13	4.60024e-12
Os07g0665700		Peptidase, trypsin-like serine and cysteine domain containing protein. (Os07t0665700-01)	1.10619	5.12818e-13	4.63618e-12
Os03g0110900		Dimeric alpha-beta barrel domain containing protein. (Os03t0110900-01)	1.06071	5.24516e-13	4.73701e-12
Os11g0137100		Similar to predicted protein. (Os11t0137100-01)	1.2489	5.2944e-13	4.77403e-12
Os03g0372700		Similar to low temperature viability protein. (Os03t0372700-01);Low temperature viability protein family protein. (Os03t0372700-02)	1.14827	5.50652e-13	4.95244e-12
Os12g0596800		Zinc finger, LIM-type domain containing protein. (Os12t0596800-01);Similar to Zinc ion binding protein. (Os12t0596800-02)	1.06153	5.67448e-13	5.09823e-12
Os07g0621500		Similar to predicted protein. (Os07t0621500-01)	1.29455	5.76609e-13	5.16984e-12
Os10g0556700	OsNOT1	CCR4-Not1 complex component, mRNA deadenylation (Os10t0556700-01)	1.13446	5.84046e-13	5.23111e-12
Os12g0278700		Similar to cystinosin. (Os12t0278700-01);Similar to Cystinosin homolog. (Os12t0278700-02)	1.16981	5.96885e-13	5.33511e-12
Os07g0405100	OsWD40-141	Similar to F-box-like/WD-repeat protein ebi. (Os07t0405100-01)	0.99631	5.99813e-13	5.35852e-12
Os01g0301000		Pentatricopeptide repeat domain containing protein. (Os01t0301000-01)	1.51717	6.06535e-13	5.41578e-12
Os03g0129200		Similar to predicted protein. (Os03t0129200-00)	1.05578	6.10357e-13	5.44711e-12
Os02g0271900		Myb transcription factor domain containing protein. (Os02t0271900-01)	1.38905	6.11436e-13	5.45394e-12
Os03g0593200	cystathionine b-synthase domain containing protein OsCBSDUFCH1, CBS domain containing protein OsCBSDUFCH1	Similar to CBS domain containing protein, expressed. (Os03t0593200-01)	1.15968	6.12363e-13	5.4594e-12
Os10g0188300		Similar to JHL05D22.13 protein. (Os10t0188300-01)	1.40109	6.22044e-13	5.54286e-12
Os07g0555200	Rice tungro spherical virus (RTSV) resistance gene, RTSV resistance gene, eukaryotic translation initiation factor 4G	Similar to Eukaryotic translation initiation factor 4g (Fragment). (Os07t0555200-01);Similar to Eukaryotic translation initiation factor 4g (Fragment). (Os07t0555200-02);Similar to predicted protein. (Os07t0555200-03);Similar to predicted protein. (Os07t0555200-04);Similar to predicted protein. (Os07t0555200-05)	1.07765	6.36023e-13	5.66162e-12
Os09g0271100		Conserved hypothetical protein. (Os09t0271100-01)	1.20376	6.52322e-13	5.79482e-12
Os01g0923400		Hypothetical conserved gene. (Os01t0923400-01)	1.22902	6.60063e-13	5.8576e-12
Os11g0592800		Similar to CDK5RAP1-like protein. (Os11t0592800-01)	1.14281	6.61976e-13	5.87157e-12
Os11g0251400		Hypothetical conserved gene. (Os11t0251400-01);Ankyrin repeat containing protein. (Os11t0251400-02);Hypothetical conserved gene. (Os11t0251400-03);Ankyrin repeat domain containing protein. (Os11t0251400-04)	1.05836	6.68967e-13	5.93055e-12
Os02g0470000		Pentatricopeptide repeat domain containing protein. (Os02t0470000-01)	1.58719	6.74048e-13	5.97011e-12
Os06g0286351		Armadillo-type fold domain containing protein. (Os06t0286351-01);Similar to AF-4 domain containing protein-like protein. (Os06t0286351-02);Similar to AF-4 domain containing protein-like protein. (Os06t0286351-03);Similar to AF-4 domain containing protein-like protein. (Os06t0286351-04)	1.33509	7.00705e-13	6.19611e-12
Os03g0278700		Hypothetical conserved gene. (Os03t0278700-01)	1.37583	7.14239e-13	6.30615e-12
Os04g0509300	SHOOT ORGANIZATION 1	Rnase III family protein, Shoot apical meristem (SAM) formation and maintenance (Os04t0509300-01);Rnase III family protein, Trans-acting siRNA3 (ta-siRNA)(TAS3) biogenesis (Os04t0509300-02)	1.2985	7.17884e-13	6.3351e-12
Os07g0187200		FAD linked oxidase, N-terminal domain containing protein. (Os07t0187200-01)	1.12388	7.27694e-13	6.41841e-12
Os07g0510100		Similar to Methionine aminopeptidase-like protein. (Os07t0510100-01)	1.31298	7.49016e-13	6.58975e-12
Os11g0549635		Similar to ABC1 family protein. (Os11t0549635-00)	1.78514	7.57304e-13	6.64919e-12
Os01g0771400	single domain MDC protein 2, single MATH domain containing protein 2	Similar to CM0545.290.nc protein. (Os01t0771400-00)	1.34534	7.62279e-13	6.68949e-12
Os11g0159000		Phox-associated domain domain containing protein. (Os11t0159000-01)	1.06848	7.66474e-13	6.71952e-12
Os01g0977600		Hypothetical conserved gene. (Os01t0977600-01);Armadillo-type fold domain containing protein. (Os01t0977600-02);Hypothetical conserved gene. (Os01t0977600-03)	1.2288	7.75392e-13	6.79427e-12
Os08g0244400	SET protein 29	SET domain containing protein. (Os08t0244400-01);Similar to SET domain containing protein. (Os08t0244400-02)	1.23125	7.82516e-13	6.84524e-12
Os07g0672500		Hypothetical conserved gene. (Os07t0672500-01);ATPase, AAA-type, core domain containing protein. (Os07t0672500-02)	1.10838	7.82786e-13	6.84524e-12
Os07g0640000	PROTEIN ARGININE METHYLTRANSFERASE 3	Similar to PRMT3 (PROTEIN ARGININE METHYLTRANSFERASE 3); methyltransferase/ zinc ion binding. (Os07t0640000-01)	1.4566	8.75893e-13	7.6287e-12
Os04g0508200		Isocitrate/isopropylmalate dehydrogenase domain containing protein. (Os04t0508200-01)	1.10826	8.77228e-13	7.6365e-12
Os03g0306200	OsWD40-69	Similar to transducin family protein / WD-40 repeat family protein. (Os03t0306200-01)	1.23056	8.95414e-13	7.78701e-12
Os11g0237700		Similar to URF 4-related. (Os11t0237700-01)	1.09059	9.01129e-13	7.82887e-12
Os09g0436300		Peptidase, trypsin-like serine and cysteine domain containing protein. (Os09t0436300-01)	1.18858	9.32398e-13	8.08839e-12
Os04g0432200		Hypothetical protein. (Os04t0432200-00)	1.38686	9.45303e-13	8.19215e-12
Os04g0376500	EUKARYOTIC INITIATION FACTOR 3H	Similar to Eukaryotic translation initiation factor 3 subunit 3 (eIF-3 gamma) (eIF3 p38 subunit) (eIF3h). (Os04t0376500-01);Similar to eukaryotic translation initiation factor 3 subunit 3. (Os04t0376500-02)	1.03091	9.4493e-13	8.19215e-12
Os02g0724600		Similar to predicted protein. (Os02t0724600-01)	1.15987	9.99987e-13	8.64879e-12
Os05g0406000		Conserved hypothetical protein. (Os05t0406000-01)	1.10488	1.02024e-12	8.81076e-12
Os12g0554400	TRS130	Tetratricopeptide-like helical domain containing protein. (Os12t0554400-01);Similar to predicted protein. (Os12t0554400-02)	1.01861	1.02874e-12	8.87537e-12
Os04g0497600		Lupus La protein family protein. (Os04t0497600-01);Non-protein coding transcript. (Os04t0497600-02)	1.08297	1.05358e-12	9.08063e-12
Os10g0489200		Similar to DNA ligase (EC 6.5.1.1) (Polydeoxyribonucleotide synthase [ATP]). (Os10t0489200-01)	1.02879	1.07643e-12	9.26384e-12
Os12g0641500		Similar to SMC1 protein. (Os12t0641500-01);Similar to SMC1 protein. (Os12t0641500-02);Similar to RecF/RecN/SMC N terminal domain containing protein, expressed. (Os12t0641500-03)	1.15953	1.09556e-12	9.41448e-12
Os01g0668300		Conserved hypothetical protein. (Os01t0668300-01)	1.32419	1.09624e-12	9.41566e-12
Os02g0772500		Protein of unknown function DUF1740 domain containing protein. (Os02t0772500-01)	1.25997	1.10134e-12	9.45477e-12
Os08g0342400		Similar to aspartate kinase-homoserine dehydrogenase. (Os08t0342400-01);Similar to Bifunctional aspartokinase/homoserine dehydrogenase 1, chloroplast precursor (AK-HD 1) (AK-HSDH 1) [Includes: Aspartokinase (EC 2.7.2.4); Homoserine dehydrogenase (EC 1.1.1.3)]. (Os08t0342400-02);Similar to Bifunctional aspartokinase/homoserine dehydrogenase 1, chloroplast precursor (AK-HD 1) (AK-HSDH 1) [Includes:…	1.15041	1.10282e-12	9.46279e-12
Os07g0570300		Peptidase M16, core domain containing protein. (Os07t0570300-01)	1.3958	1.12104e-12	9.61439e-12
Os01g0716800		Endonuclease/exonuclease/phosphatase domain containing protein. (Os01t0716800-01);Hypothetical conserved gene. (Os01t0716800-02)	1.02509	1.12165e-12	9.61489e-12
Os07g0113700		Tetratricopeptide-like helical domain containing protein. (Os07t0113700-01)	1.08638	1.13852e-12	9.75464e-12
Os01g0552000		Hypothetical conserved gene. (Os01t0552000-01)	1.7107	1.14143e-12	9.77478e-12
Os05g0381500		Similar to predicted protein. (Os05t0381500-01);Similar to predicted protein. (Os05t0381500-02)	1.03334	1.14598e-12	9.80887e-12
Os07g0628700		Similar to Receptor protein kinase. (Os07t0628700-01)	1.13827	1.14749e-12	9.81693e-12
Os03g0800800		Forkhead-associated domain containing protein. (Os03t0800800-01)	1.18177	1.16676e-12	9.9671e-12
Os12g0481100	RNA helicase 28	Similar to cDNA clone:J033010C22, full insert sequence. (Os12t0481100-01)	1.12406	1.16852e-12	9.9772e-12
Os11g0132400		Uncharacterised protein family UPF0414 domain containing protein. (Os11t0132400-01)	1.6378	1.19352e-12	1.01807e-11
Os10g0550100	Mediator 12_2	Conserved hypothetical protein. (Os10t0550100-01)	1.56036	1.21396e-12	1.03398e-11
Os03g0177000		Acyl-CoA N-acyltransferase domain containing protein. (Os03t0177000-01)	1.10083	1.21879e-12	1.03707e-11
Os08g0157100		RNA polymerase II-associated, Paf1 domain containing protein. (Os08t0157100-01)	1.10067	1.2317e-12	1.04755e-11
Os02g0741300		Glycoside hydrolase, family 47 protein. (Os02t0741300-01)	1.15159	1.23496e-12	1.04981e-11
Os03g0816900	Suppressor of cAMP Receptor-Like Protein 3, SCAR-like Protein 3, suppressor of cAMP receptor 2	Conserved hypothetical protein. (Os03t0816900-01)	1.33277	1.2415e-12	1.05434e-11
Os08g0200400		K Homology domain containing protein. (Os08t0200400-01)	1.09022	1.30528e-12	1.10634e-11
Os11g0272800		Similar to Ulp1 protease family, C-terminal catalytic domain containing protein, expressed. (Os11t0272800-01)	1.20609	1.30911e-12	1.10904e-11
Os03g0846400		Peptidase, trypsin-like serine and cysteine domain containing protein. (Os03t0846400-01)	0.990139	1.3292e-12	1.12441e-11
Os06g0128400		WD40 repeat-like domain containing protein. (Os06t0128400-01)	1.54208	1.33841e-12	1.13088e-11
Os04g0162100	EMBRYONIC FLOWER 2A	Zinc finger, C2H2-like domain containing protein. (Os04t0162100-01);Similar to EMF protein. (Os04t0162100-02)	1.12279	1.34121e-12	1.13237e-11
Os10g0415800	Prolyl Oligopeptidase 22, PROLYL OLIGOPEPTIDASE 22	Similar to Prolyl oligopeptidase family protein, expressed. (Os10t0415800-01);Similar to Prolyl oligopeptidase family protein, expressed. (Os10t0415800-02)	1.25072	1.34436e-12	1.13448e-11
Os08g0482100		LETM1-like domain containing protein. (Os08t0482100-01);Similar to predicted protein. (Os08t0482100-02)	1.18485	1.35628e-12	1.14398e-11
Os07g0624100		Similar to cDNA clone:J033024N05, full insert sequence. (Os07t0624100-00)	1.91414	1.38214e-12	1.1641e-11
Os05g0521300	PSEUDO-PHOSPHOTRANSFER PROTEIN 3	Similar to Histidine-containing phosphotransfer protein 4. (Os05t0521300-01);Similar to Histidine-containing phosphotransfer protein 4. (Os05t0521300-02);Similar to histidine-containing phosphotransfer protein 4. (Os05t0521300-03);Similar to kinesin motor protein-related. (Os05t0521300-04)	1.41748	1.39158e-12	1.17147e-11
Os03g0111800		WD40/YVTN repeat-like domain containing protein. (Os03t0111800-01)	1.18043	1.39724e-12	1.17567e-11
Os03g0254700	TOPLESS-RELATED PROTEIN 3	WD40 repeat-like domain containing protein. (Os03t0254700-01);Similar to predicted protein. (Os03t0254700-02)	1.04884	1.40131e-12	1.17852e-11
Os05g0596600	structural maintenance of chromosomes protein 5	Similar to SMC5 protein. (Os05t0596600-01);Similar to SMC5 protein. (Os05t0596600-02)	1.25942	1.4206e-12	1.19302e-11
Os11g0446500		Similar to Phospholipid-translocating P-type ATPase, flippase family protein, expressed. (Os11t0446500-00)	1.15142	1.42734e-12	1.19809e-11
Os01g0744300		Similar to Casein kinase-like protein. (Os01t0744300-01)	0.989436	1.43918e-12	1.20687e-11
Os04g0555500		WD40 repeat-like domain containing protein. (Os04t0555500-01)	1.08193	1.45829e-12	1.22112e-11
Os01g0909600		Integrase, catalytic core domain containing protein. (Os01t0909600-01)	1.86778	1.48221e-12	1.23908e-11
Os02g0705600	plant U-box-containing protein 29, U-box protein 29	Armadillo-like helical domain containing protein. (Os02t0705600-01);Armadillo-like helical domain containing protein. (Os02t0705600-02);Armadillo-like helical domain containing protein. (Os02t0705600-03)	1.1627	1.48259e-12	1.23908e-11
Os09g0505300		Similar to Br FatA1. (Os09t0505300-01)	1.27249	1.49227e-12	1.24658e-11
Os11g0266800		Tetratricopeptide-like helical domain containing protein. (Os11t0266800-01)	1.26194	1.54536e-12	1.28845e-11
Os05g0370100		Conserved hypothetical protein. (Os05t0370100-00)	1.14082	1.547e-12	1.28919e-11
Os11g0143500	GLDH1	Similar to L-Galactono-1,4-lactone dehydrogenase. (Os11t0143500-01)	1.4482	1.54802e-12	1.28942e-11
Os06g0136800	Clp protease 9, CLP PROTEASE 9	Peptidase S14, ClpP family protein. (Os06t0136800-01)	0.993863	1.55824e-12	1.29732e-11
Os10g0572400		Conserved hypothetical protein. (Os10t0572400-01)	1.1989	1.64622e-12	1.36663e-11
Os04g0112300		Eukaryotic initiation factor 3, gamma subunit family protein. (Os04t0112300-01);Eukaryotic initiation factor 3, gamma subunit family protein. (Os04t0112300-02)	1.24459	1.65734e-12	1.37455e-11
Os04g0381600		GTPase EngC family protein. (Os04t0381600-00)	1.26364	1.68977e-12	1.4001e-11
Os02g0313500		Conserved hypothetical protein. (Os02t0313500-01)	1.10068	1.69293e-12	1.40072e-11
Os04g0603200	RING finger protein with microtubule-targeting domain 1	Similar to C-terminal zinc-finger (Fragment). (Os04t0603200-01);Similar to OSIGBa0118P15.2 protein. (Os04t0603200-03)	1.1368	1.7019e-12	1.40747e-11
Os02g0244300		Peptidase C19, ubiquitin carboxyl-terminal hydrolase 2 family protein. (Os02t0244300-01)	1.14478	1.71503e-12	1.41765e-11
Os01g0355600		Galactose-binding like domain containing protein. (Os01t0355600-01)	1.36422	1.74306e-12	1.43877e-11
Os11g0191300		Similar to MEI1 protein. (Os11t0191300-01);Similar to BRCA1 C Terminus domain containing protein, expressed. (Os11t0191300-02);Similar to BRCA1 C Terminus domain containing protein, expressed. (Os11t0191300-03)	1.20735	1.79362e-12	1.4791e-11
Os04g0620400		SIT4 phosphatase-associated protein family protein. (Os04t0620400-01)	1.16677	1.79504e-12	1.47956e-11
Os03g0126800	CALCINEURIN B-LIKE PROTEIN-INTERACTING PROTEIN KINASE 9	Similar to CBL-interacting protein kinase 9. (Os03t0126800-00)	1.38506	1.81213e-12	1.49294e-11
Os01g0126600		Similar to X1 (Fragment). (Os01t0126600-01)	1.17597	1.8365e-12	1.50873e-11
Os12g0194800		tRNA pseudouridine synthase family protein. (Os12t0194800-01);Similar to Pseudouridylate synthase. (Os12t0194800-02)	1.33685	1.91078e-12	1.56604e-11
Os01g0250900		HAD superfamily (subfamily IG) hydrolase, 5'-Nucleotidase protein. (Os01t0250900-01)	1.04499	1.92252e-12	1.57419e-11
Os01g0627500		Cytochrome P450 family protein. (Os01t0627500-01)	0.992924	2.02851e-12	1.65318e-11
Os01g0246100	HISTONE ACETYLTRANSFERASE HAC701	Zinc finger, RING/FYVE/PHD-type domain containing protein. (Os01t0246100-01)	1.11026	2.05294e-12	1.67151e-11
Os06g0256500	PHOSPHOGLUCOISOMERASE 2	Similar to Glucose-6-phosphate isomerase. (Os06t0256500-01)	1.25645	2.07177e-12	1.68526e-11
Os05g0295100		Hypothetical conserved gene. (Os05t0295100-01);Protein of unknown function DUF1253 family protein. (Os05t0295100-02)	1.65544	2.07351e-12	1.68589e-11
Os11g0546000	ABC TRANSPORTER E FAMILY MEMBER 2	Similar to RNase L inhibitor-like protein. (Os11t0546000-01);Similar to RNase L inhibitor-like protein. (Os11t0546000-02)	1.01831	2.15661e-12	1.74936e-11
Os03g0284900		Annexin repeat, conserved site domain containing protein. (Os03t0284900-01);Annexin repeat, conserved site domain containing protein. (Os03t0284900-02);Hypothetical conserved gene. (Os03t0284900-03);Similar to cDNA clone:001-032-C02, full insert sequence. (Os03t0284900-04)	1.27838	2.302e-12	1.86381e-11
Os10g0567300		SH2 motif domain containing protein. (Os10t0567300-01)	1.28737	2.31256e-12	1.87062e-11
Os03g0376100		Similar to Cystathionine gamma-synthase (Fragment). (Os03t0376100-01);Similar to Cystathionine gamma-synthase (Fragment). (Os03t0376100-02)	1.15613	2.32558e-12	1.8794e-11
Os01g0393000		Conserved hypothetical protein. (Os01t0393000-01);Hypothetical conserved gene. (Os01t0393000-02)	1.0409	2.37138e-12	1.91374e-11
Os03g0429800	XDH	Similar to Xanthine dehydrogenase 1 (EC 1.1.1.204). (Os03t0429800-01);Similar to Xanthine dehydrogenase 1 (EC 1.1.1.204). (Os03t0429800-02);Similar to Aldehyde oxidase and xanthine dehydrogenase, molybdopterin binding domain containing protein, expressed. (Os03t0429800-03);Similar to Aldehyde oxidase and xanthine dehydrogenase, molybdopterin binding domain containing protein, expressed. (Os03t042…	1.20006	2.40657e-12	1.93944e-11
Os02g0754700		Similar to Histidyl-tRNA synthetase (EC 6.1.1.21). (Os02t0754700-01);Similar to Histidyl-tRNA synthetase (EC 6.1.1.21). (Os02t0754700-02)	1.18322	2.4063e-12	1.93944e-11
Os03g0711800		Similar to IRE homolog 1 (Fragment). (Os03t0711800-01);Similar to predicted protein. (Os03t0711800-02);Similar to predicted protein. (Os03t0711800-03)	1.03911	2.43213e-12	1.95822e-11
Os07g0586500		Similar to predicted protein. (Os07t0586500-01);Similar to SUMO activating enzyme 2. (Os07t0586500-02)	1.0504	2.54496e-12	2.04527e-11
Os09g0103200		Conserved hypothetical protein. (Os09t0103200-01)	1.03005	2.55552e-12	2.05281e-11
Os02g0699400		RelA/SpoT protein domain containing protein. (Os02t0699400-00)	1.06303	2.60236e-12	2.08947e-11
Os04g0576500		Peptidase C1A, papain C-terminal domain containing protein. (Os04t0576500-01)	1.08283	2.61046e-12	2.095e-11
Os03g0370000	pyruvate dehydrogenase kinase 1	Similar to Pyruvate dehydrogenase kinase isoform 1 (EC 2.7.1.99). (Os03t0370000-01)	1.3047	2.61929e-12	2.10112e-11
Os04g0644600		Epoxide hydrolase family protein. (Os04t0644600-01);Epoxide hydrolase family protein. (Os04t0644600-02)	1.06842	2.64015e-12	2.11492e-11
Os05g0102300		HAT dimerisation domain containing protein. (Os05t0102300-01)	1.21384	2.67048e-12	2.13626e-11
Os07g0222900		Similar to KHG/KDPG aldolase. (Os07t0222900-01)	1.56705	2.68282e-12	2.14514e-11
Os01g0909200	DICER-LIKE 3A	DEAD-like helicase, N-terminal domain containing protein. (Os01t0909200-01)	1.17069	2.78621e-12	2.22474e-11
Os04g0488500		Pentatricopeptide repeat domain containing protein. (Os04t0488500-01)	1.18959	2.90166e-12	2.30949e-11
Os02g0771100	PETER PAN SYNDROME	Similar to COP1 (Fragment). (Os02t0771100-01);Similar to CopI. (Os02t0771100-02);Similar to COP1 (Fragment). (Os02t0771100-03)	1.06486	2.92189e-12	2.32346e-11
Os01g0265200	3'-Phosphoadenosine 5'-Phosphosulfate Transporter1	Mitochondrial carrier protein, Early leaf development (Os01t0265200-01)	1.25205	2.97956e-12	2.36716e-11
Os11g0642800		Similar to Glutathione synthetase. (Os11t0642800-01)	1.00473	3.03467e-12	2.40873e-11
Os07g0689300	Lon protease 3, LON PROTEASE 3	Similar to Lon protease homolog, mitochondrial. (Os07t0689300-01)	1.23646	3.03795e-12	2.41023e-11
Os11g0643700		Similar to predicted protein. (Os11t0643700-01)	1.27408	3.12413e-12	2.47409e-11
Os03g0602500		Similar to Dihydropterin pyrophosphokinase /dihydropteroate synthase precursor (EC 2.5.1.15). (Os03t0602500-01)	2.34143	3.16164e-12	2.50266e-11
Os03g0569800		Similar to ATP binding protein. (Os03t0569800-01);Similar to ATP binding protein. (Os03t0569800-02)	1.1198	3.16843e-12	2.50688e-11
Os01g0164600	protein phosphatase 2C01, protein phosphatase 2C 01, protein phosphatase 2C1, protein phosphatase 2C 1, protein phosphatase 1	Protein phosphatase 2C-related domain containing protein. (Os01t0164600-01)	0.951989	3.23363e-12	2.5573e-11
Os11g0545700		Similar to Centromere/kinetochore protein zw10 homolog. (Os11t0545700-01)	1.26547	3.25727e-12	2.57366e-11
Os02g0689800		Similar to DEAD/DEAH box helicase domain-containing protein PIE1. (Os02t0689800-01)	1.02499	3.45355e-12	2.71639e-11
Os06g0305200		Nucleoporin, non-repetitive/WGA-negative domain containing protein. (Os06t0305200-01);Similar to NUP155 (Nucleoporin 155). (Os06t0305200-02)	1.0347	3.47628e-12	2.73303e-11
Os12g0288600		Conserved hypothetical protein. (Os12t0288600-01)	1.30271	3.53957e-12	2.78027e-11
Os02g0167700		Armadillo-like helical domain containing protein. (Os02t0167700-01)	1.06991	3.64723e-12	2.85579e-11
Os09g0544300		ATMRK serine/threonine protein kinase-like domain containing protein. (Os09t0544300-01)	0.99239	3.70187e-12	2.89727e-11
Os01g0966100	ABC TRANSPORTER D FAMILY MEMBER 2	Similar to Peroxisomal ABC transporter. (Os01t0966100-01)	1.04474	3.7823e-12	2.95489e-11
Os05g0121200		Similar to Transmembrane transport protein-like protein. (Os05t0121200-01)	1.03275	3.86871e-12	3.01968e-11
Os08g0525700		Conserved hypothetical protein. (Os08t0525700-01);Hypothetical conserved gene. (Os08t0525700-02)	1.25173	4.00382e-12	3.12093e-11
Os02g0681000		Mechanosensitive ion channel MscS domain containing protein. (Os02t0681000-01)	1.20743	4.11083e-12	3.20147e-11
Os06g0129900		Similar to Cytochrome P450 CYPD. (Os06t0129900-01);Similar to cytochrome P450. (Os06t0129900-02)	1.06148	4.12458e-12	3.2093e-11
Os01g0869000		Protein of unknown function DUF639 family protein. (Os01t0869000-01);Hypothetical conserved gene. (Os01t0869000-02);Protein of unknown function DUF639 domain containing protein. (Os01t0869000-03)	1.01683	4.12676e-12	3.20956e-11
Os06g0708700		Similar to Nodulin-like protein. (Os06t0708700-01);Similar to Nodulin-like protein. (Os06t0708700-02);Similar to nodulin-like protein. (Os06t0708700-03)	1.03502	4.18789e-12	3.25564e-11
Os06g0506150		Conserved hypothetical protein. (Os06t0506150-01)	1.26194	4.20612e-12	3.26543e-11
Os02g0273800		Multi antimicrobial extrusion protein MatE domain containing protein. (Os02t0273800-01);Multi antimicrobial extrusion protein MatE domain containing protein. (Os02t0273800-02);Non-protein coding transcript. (Os02t0273800-03)	1.147	4.25232e-12	3.29835e-11
Os10g0442100		Similar to Phosphoglycerate kinase. (Os10t0442100-00)	1.60915	4.28327e-12	3.32087e-11
Os08g0320000		Similar to tyrosyl-tRNA synthetase. (Os08t0320000-01)	1.15594	4.34223e-12	3.36208e-11
Os03g0719100	SIZ2	SUMO (small ubiquitin-related modifier) E3-ligase, Abiotic stress response, Stress adaptation (Os03t0719100-01)	1.01432	4.36405e-12	3.37146e-11
Os01g0372700		Similar to Asparaginyl-tRNA synthetase, cytoplasmic 1 (EC 6.1.1.22) (Asparagine-- tRNA ligase 1) (AsnRS 1). (Os01t0372700-01)	0.969862	4.36047e-12	3.37146e-11
Os01g0784600		Similar to nodulation protein-related. (Os01t0784600-01)	1.30403	4.37424e-12	3.37783e-11
Os04g0467700		Similar to Indole-3-glycerol phosphate synthase, chloroplast precursor (EC 4.1.1.48) (IGPS). (Os04t0467700-01)	0.972429	4.40297e-12	3.39699e-11
Os12g0264500		Similar to CoA-thioester hydrolase CHY1 (3-hydroxyisobutyryl-coenzyme A hydrolase). (Os12t0264500-01);Similar to CHY1. (Os12t0264500-02);Conserved hypothetical protein. (Os12t0264500-03);Similar to cDNA clone:J013000A22, full insert sequence. (Os12t0264500-04)	1.01986	4.43725e-12	3.4204e-11
Os06g0225900		Similar to ATP binding / ATPase/ nucleoside-triphosphatase/ nucleotide binding. (Os06t0225900-01)	1.32309	4.49694e-12	3.46488e-11
Os02g0664100		Hypothetical conserved gene. (Os02t0664100-00)	1.28849	4.53264e-12	3.48929e-11
Os02g0592300	mismatch repair protein OsPMS1	Similar to predicted protein. (Os02t0592300-01);Similar to PMS5 protein (HPMS5 protein) (Fragment). (Os02t0592300-02)	1.19709	4.64558e-12	3.57148e-11
Os01g0600400		Pentatricopeptide repeat domain containing protein. (Os01t0600400-01)	1.41679	4.70797e-12	3.61784e-11
Os12g0498300		WD40 repeat-like domain containing protein. (Os12t0498300-01)	1.19245	4.79707e-12	3.68469e-11
Os07g0294600		Protein prenyltransferase domain containing protein. (Os07t0294600-01)	1.36079	4.84242e-12	3.71787e-11
Os08g0483200		Nucleotide-binding, alpha-beta plait domain containing protein. (Os08t0483200-01)	0.987925	4.86402e-12	3.7328e-11
Os05g0558900	phenylalanine ammonia-lyase 11	Similar to Frsb-prov protein. (Os05t0558900-01)	1.20508	4.88147e-12	3.74289e-11
Os08g0557500	CYCLOPHILIN 71	Similar to peptidyl-prolyl cis-trans isomerase cyclophilin-type family protein. (Os08t0557500-01);Similar to predicted protein. (Os08t0557500-02)	1.0653	4.96146e-12	3.7992e-11
Os06g0704400		Transposase, MuDR, plant domain containing protein. (Os06t0704400-01);Transposase, MuDR, plant domain containing protein. (Os06t0704400-02);Similar to cDNA clone:001-132-E04, full insert sequence. (Os06t0704400-03)	0.97762	4.97165e-12	3.80532e-11
Os08g0241600		Similar to apospory-associated protein C. (Os08t0241600-01)	1.33831	4.98633e-12	3.81319e-11
Os01g0155400		Conserved hypothetical protein. (Os01t0155400-01)	1.02392	4.98533e-12	3.81319e-11
Os06g0645800		Similar to Transcription initiation factor TFIID subunit 1. (Os06t0645800-01)	1.17129	5.04552e-12	3.85337e-11
Os03g0143300		Similar to Cysteinyl-tRNA synthetase. (Os03t0143300-01)	1.04409	5.06733e-12	3.86492e-11
Os02g0639700		Region of unknown function DUF1771 domain containing protein. (Os02t0639700-01)	1.07491	5.1146e-12	3.89756e-11
Os04g0252200		Similar to CPSF160; nucleic acid binding. (Os04t0252200-01);Similar to CPSF160; nucleic acid binding. (Os04t0252200-02)	1.08675	5.17283e-12	3.93847e-11
Os09g0344800		Protein of unknown function DUF81 family protein. (Os09t0344800-01);Protein of unknown function DUF81 family protein. (Os09t0344800-02)	0.993448	5.35305e-12	4.07033e-11
Os09g0131400		Hypothetical protein. (Os09t0131400-01);Similar to tobamovirus multiplication 3. (Os09t0131400-02);Similar to tobamovirus multiplication 3. (Os09t0131400-03)	1.18175	5.41318e-12	4.11065e-11
Os04g0621500		Disease resistance protein domain containing protein. (Os04t0621500-00)	1.36019	5.41601e-12	4.11101e-11
Os02g0816300		Armadillo-type fold domain containing protein. (Os02t0816300-01);Hypothetical conserved gene. (Os02t0816300-02);Hypothetical conserved gene. (Os02t0816300-03)	1.14363	5.45174e-12	4.13271e-11
Os02g0670700		Pentatricopeptide repeat domain containing protein. (Os02t0670700-01)	1.60993	5.47323e-12	4.14719e-11
Os03g0828100	RPL18	Similar to 50S ribosomal protein L18, chloroplastic. (Os03t0828100-01);Similar to 50S ribosomal protein L18. (Os03t0828100-02)	1.10713	5.47673e-12	4.14803e-11
Os03g0401100		Similar to Protein kinase domain containing protein, expressed. (Os03t0401100-01)	1.28009	5.5248e-12	4.18004e-11
Os12g0297500	GWD3	Pyruvate phosphate dikinase, PEP/pyruvate-binding domain containing protein. (Os12t0297500-01);Similar to Phosphoglucan, water dikinase, chloroplastic. (Os12t0297500-02)	1.04124	5.64728e-12	4.2679e-11
Os08g0379000		RNA-processing protein, HAT helix domain containing protein. (Os08t0379000-01)	0.987157	5.67769e-12	4.28902e-11
Os01g0550000	API5-INTERACTING PROTEIN 2	DEAD-like helicase, N-terminal domain containing protein. (Os01t0550000-01);Similar to spliceosome RNA helicase BAT1. (Os01t0550000-02)	1.06572	5.70709e-12	4.30935e-11
Os02g0816900	myosin XI B, Myosin class XI B	Myosin XI (Fragment). (Os02t0816900-01)	1.06335	5.75732e-12	4.3435e-11
Os02g0101800		Kinesin, motor domain domain containing protein. (Os02t0101800-01)	1.12925	5.81177e-12	4.38078e-11
Os03g0138100		Similar to RNA recognition motif family protein, expressed. (Os03t0138100-01)	0.96035	6.01705e-12	4.53157e-11
Os08g0400200	SET protein 30, SUVH Histone Methyltransferase 10	Similar to SET domain protein. (Os08t0400200-00)	1.94905	6.02495e-12	4.53556e-11
Os04g0347900		Similar to OSIGBa0130K07.5 protein. (Os04t0347900-01)	1.33309	6.06659e-12	4.56492e-11
Os11g0427500		Hypothetical conserved gene. (Os11t0427500-01);Hypothetical conserved gene. (Os11t0427500-02);Similar to H0418A01.5 protein. (Os11t0427500-03)	0.999858	6.08353e-12	4.57371e-11
Os11g0586100	protein phosphatase 2C76, protein phosphatase 2C 76, protein phosphatase 122	Similar to protein kinase family protein. (Os11t0586100-01)	1.29577	6.09086e-12	4.57724e-11
Os02g0141300	COLLAPSED ABNORMAL POLLEN1	Arabinokinase-Like Protein, Pollen development (Os02t0141300-01)	1.01504	6.19503e-12	4.6535e-11
Os02g0101700		Similar to KAK (KAKTUS); ubiquitin-protein ligase. (Os02t0101700-01);Similar to predicted protein. (Os02t0101700-02)	0.939568	6.19842e-12	4.65404e-11
Os12g0102400	RING-C2 type protein 2	Zinc finger, RING/FYVE/PHD-type domain containing protein. (Os12t0102400-01)	0.979218	6.20484e-12	4.65685e-11
Os05g0247900	CSB	DEAD-like helicase, N-terminal domain containing protein. (Os05t0247900-01)	1.1756	6.26818e-12	4.70013e-11
Os01g0547200		Zinc finger, BED-type predicted domain containing protein. (Os01t0547200-01)	1.06008	6.29105e-12	4.7134e-11
Os11g0104150		Conserved hypothetical protein. (Os11t0104150-01)	1.25732	6.30511e-12	4.7219e-11
Os08g0113200	brassinosteroid receptor kinase (BRI1)-interacting protein 113, BRI1-interacting protein 113, brassinosteroid receptor kinase-interacting protein 113	RNA-processing protein, HAT helix domain containing protein. (Os08t0113200-01)	1.04309	6.32361e-12	4.73167e-11
Os01g0189700		Similar to cDNA clone:001-031-C06, full insert sequence. (Os01t0189700-01);Ankyrin repeat domain containing protein. (Os01t0189700-02);Ankyrin repeat-containing domain domain containing protein. (Os01t0189700-03);Hypothetical protein. (Os01t0189700-04)	0.989451	6.46676e-12	4.83462e-11
Os02g0192400		Zinc finger, PHD-type domain containing protein. (Os02t0192400-01);Hypothetical conserved gene. (Os02t0192400-02)	1.03456	6.57986e-12	4.90861e-11
Os07g0461600		Hypothetical conserved gene. (Os07t0461600-01);Similar to TA7 protein (Fragment). (Os07t0461600-02);Similar to TA7 protein (Fragment). (Os07t0461600-03)	1.20048	6.65773e-12	4.96031e-11
Os01g0897800	RAD21 PROTEIN	Rad21/Rec8 like protein, C-terminal domain containing protein. (Os01t0897800-01);Similar to Rad21/Rec8-like protein. (Os01t0897800-02);Rad21/Rec8 like protein, C-terminal domain containing protein. (Os01t0897800-03);Similar to Rad21/Rec8-like protein. (Os01t0897800-04)	1.00601	6.66428e-12	4.96306e-11
Os03g0803700		Hypothetical conserved gene. (Os03t0803700-01)	1.28665	6.67177e-12	4.96651e-11
Os06g0268800		Uncharacterised protein family UPF0005 domain containing protein. (Os06t0268800-01);Similar to predicted protein. (Os06t0268800-02)	1.10389	6.73031e-12	5.00365e-11
Os06g0145800		Similar to Whirly family nucleic acid binding protein. (Os06t0145800-00)	1.2264	6.75001e-12	5.01615e-11
Os03g0789500	ARGONAUTE 13	Similar to Protein argonaute 13. (Os03t0789500-01)	1.35641	6.77646e-12	5.0315e-11
Os01g0520600		NB-ARC domain containing protein. (Os01t0520600-01)	1.46766	7.09131e-12	5.2518e-11
Os11g0639000		Similar to Phyb1. (Os11t0639000-00)	1.33258	7.17537e-12	5.30386e-11
Os10g0471350		Similar to helicase domain-containing protein. (Os10t0471350-01)	0.985578	7.17687e-12	5.30386e-11
Os10g0476600	PROTEIN PHOSPHATASE 2A REGULATORY SUBUNIT B''	Similar to Protein phosphatase 2A 62 kDa B'' regulatory subunit (Protein phosphatase 2A 62 kDa B regulatory subunit) (Protein phosphatase 2A alpha). (Os10t0476600-01);Similar to Protein phosphatase 2A 62 kDa B'' regulatory subunit (Protein phosphatase 2A 62 kDa B regulatory subunit) (Protein phosphatase 2A alpha). (Os10t0476600-02)	1.10916	7.42536e-12	5.47817e-11
Os11g0140400	CA2+-ATPASE 4	Similar to autoinhibited calcium ATPase. (Os11t0140400-01)	1.09269	7.47419e-12	5.50952e-11
Os05g0393400		Similar to PAC (Fragment). (Os05t0393400-01);Similar to PAC (Fragment). (Os05t0393400-02);Similar to PAC (Fragment). (Os05t0393400-03)	0.99744	7.47376e-12	5.50952e-11
Os03g0706900	RING-HC protein 1	Zinc finger, RING-type domain containing protein. (Os03t0706900-01)	1.04219	7.61843e-12	5.60395e-11
Os03g0591700		Conserved hypothetical protein. (Os03t0591700-01)	1.68821	7.67216e-12	5.63631e-11
Os01g0779400		Zinc finger, RING/FYVE/PHD-type domain containing protein. (Os01t0779400-01);Similar to chromatin remodeling complex subunit. (Os01t0779400-02)	1.05981	7.75934e-12	5.69314e-11
Os07g0531600		Phospholipid/glycerol acyltransferase domain containing protein. (Os07t0531600-01)	1.02183	7.75857e-12	5.69314e-11
Os06g0111300		Hypothetical conserved gene. (Os06t0111300-00)	0.967395	7.96051e-12	5.83334e-11
Os01g0634300	DnaJ domain protein C11	Conserved hypothetical protein. (Os01t0634300-00)	1.27041	8.13863e-12	5.95381e-11
Os07g0190900		Forkhead-associated domain containing protein. (Os07t0190900-01);Hypothetical conserved gene. (Os07t0190900-02)	1.40451	8.30098e-12	6.06492e-11
Os08g0154000		O-methyltransferase, family 3 protein. (Os08t0154000-01)	1.76338	8.31741e-12	6.07242e-11
Os03g0160400		Similar to ACL098Cp. (Os03t0160400-01)	1.51596	8.5489e-12	6.23544e-11
Os07g0619600		Homeobox domain containing protein. (Os07t0619600-01)	1.36726	8.55232e-12	6.23544e-11
Os02g0771800		Similar to predicted protein. (Os02t0771800-01)	1.0295	8.77789e-12	6.39453e-11
Os10g0540900		Inorganic pyrophosphatase domain containing protein. (Os10t0540900-01)	1.379	8.84698e-12	6.43946e-11
Os07g0435400	OsWD40-143	Similar to WD40. (Os07t0435400-01);Non-protein coding transcript. (Os07t0435400-02)	1.00233	8.85487e-12	6.4425e-11
Os01g0169500		Armadillo-type fold domain containing protein. (Os01t0169500-01);Hypothetical conserved gene. (Os01t0169500-02)	1.0866	8.9215e-12	6.48826e-11
Os01g0966400		Leucine-rich repeat, SDS22 containing protein. (Os01t0966400-01)	1.05467	8.96648e-12	6.51824e-11
Os02g0826200		NAD(P)-binding domain containing protein. (Os02t0826200-01)	1.44138	8.9753e-12	6.52192e-11
Os08g0416100	RNA helicase, RNA helicase 29	DEAD-like helicase, N-terminal domain containing protein. (Os08t0416100-01)	1.07107	9.00022e-12	6.5373e-11
Os11g0586001		Putative protein phosphatase 2C 76. (Os11t0586001-00)	1.50287	9.06245e-12	6.577e-11
Os01g0322800	OsWD40-13	WD40 repeat-like domain containing protein. (Os01t0322800-01)	1.23423	9.50004e-12	6.87447e-11
Os04g0551800		Similar to T-complex protein 1, alpha subunit (TCP-1-alpha) (CCT-alpha). (Os04t0551800-01)	1.0397	9.59009e-12	6.93674e-11
Os01g0959800		Similar to PSD2 (phosphatidylserine decarboxylase 2); phosphatidylserine decarboxylase. (Os01t0959800-01)	1.09735	9.67549e-12	6.98978e-11
Os09g0378300		Similar to Leucyl-tRNA synthetase, cytoplasmic (EC 6.1.1.4) (Leucine--tRNA ligase) (LeuRS). (Os09t0378300-01)	1.19314	9.76895e-12	7.05143e-11
Os03g0280700		Hypothetical conserved gene. (Os03t0280700-01)	1.37879	9.94781e-12	7.17755e-11
Os02g0474700		Armadillo-like helical domain containing protein. (Os02t0474700-01)	1.04074	1.00381e-11	7.23371e-11
Os02g0209100		Similar to Coatomer beta' subunit (Beta'-coat protein) (Beta'-COP) (p102). (Os02t0209100-01)	1.02014	1.01649e-11	7.31593e-11
Os03g0280000	ABC TRANSPORTER B FAMILY MEMBER 13	Similar to MDR-like ABC transporter. (Os03t0280000-01)	0.991422	1.03094e-11	7.41377e-11
Os06g0209300		Hypothetical conserved gene. (Os06t0209300-01);Conserved hypothetical protein. (Os06t0209300-02);Hypothetical conserved gene. (Os06t0209300-03)	1.01986	1.03601e-11	7.44721e-11
Os11g0264300		Similar to RWP-RK domain containing protein, expressed. (Os11t0264300-01);Similar to RWP-RK domain containing protein, expressed. (Os11t0264300-02);Similar to RWP-RK domain containing protein, expressed. (Os11t0264300-03)	0.968111	1.04025e-11	7.47454e-11
Os02g0161300		Similar to Mot1 (Fragment). (Os02t0161300-01)	1.20636	1.06473e-11	7.63785e-11
Os01g0783100		Pentatricopeptide repeat domain containing protein. (Os01t0783100-01)	1.08901	1.07587e-11	7.70504e-11
Os01g0821800		Nucleic acid-binding, OB-fold-like domain containing protein. (Os01t0821800-01);Similar to methionyl-tRNA synthetase. (Os01t0821800-02);Nucleic acid-binding, OB-fold-like domain containing protein. (Os01t0821800-03)	1.13071	1.08093e-11	7.73808e-11
Os07g0615000		Similar to PPR repeat domain containing protein. (Os07t0615000-01)	1.39297	1.08513e-11	7.76493e-11
Os05g0144300		DEAD-like helicase, N-terminal domain containing protein. (Os05t0144300-01)	1.13992	1.10133e-11	7.8711e-11
Os09g0246200	RNA POLYMERASE SUBUNIT TM	Similar to DNA-directed RNA polymerase. (Os09t0246200-01);Similar to DNA-directed RNA polymerase. (Os09t0246200-02)	1.11926	1.10254e-11	7.87652e-11
Os10g0559600		Agenet domain containing protein. (Os10t0559600-01)	1.05848	1.12183e-11	7.99785e-11
Os06g0140100		Leucine carboxyl methyltransferase family protein. (Os06t0140100-01)	1.5151	1.13108e-11	8.05723e-11
Os04g0347600		Tetratricopeptide-like helical domain containing protein. (Os04t0347600-01)	1.06667	1.14366e-11	8.14018e-11
Os08g0365900		Bacterial Fmu (Sun)/eukaryotic nucleolar NOL1/Nop2p domain containing protein. (Os08t0365900-01);Similar to NOL1/NOP2/sun family protein. (Os08t0365900-02)	1.42078	1.15415e-11	8.2047e-11
Os04g0484800	ANAPHASE PROMOTING COMPLEX 2	Cullin family protein. (Os04t0484800-01)	1.38165	1.20407e-11	8.54211e-11
Os06g0604500		EF-Hand type domain containing protein. (Os06t0604500-01);Hypothetical conserved gene. (Os06t0604500-02)	1.2877	1.21011e-11	8.58149e-11
Os09g0252800		HECT domain containing protein. (Os09t0252800-01);Similar to predicted protein. (Os09t0252800-02)	1.00214	1.21255e-11	8.59526e-11
Os05g0494900		SH2 motif domain containing protein. (Os05t0494900-01);Similar to GTB1 (GLOBAL TRANSCRIPTION FACTOR GROUP B1); RNA binding / hydrolase, acting on ester bonds / transcription elongation regulator. (Os05t0494900-02)	1.0646	1.2295e-11	8.70518e-11
Os08g0345400		Conserved hypothetical protein. (Os08t0345400-01)	1.05391	1.22956e-11	8.70518e-11
Os01g0841500	O. sativa R1R2R3 MYB-2, R1R2R3 MYB-2	R1R2R3 MYB transcription factor, Stress tolerance (Os01t0841500-01)	1.18141	1.25628e-11	8.89071e-11
Os04g0691900		Chaperonin Cpn60/TCP-1 family protein. (Os04t0691900-01)	2.47793	1.2612e-11	8.92187e-11
Os07g0490800		Similar to COP9 signalosome complex subunit 7 (CSN complex subunit 7) (FUSCA protein 5) (FUSCA5). (Os07t0490800-01)	1.02143	1.3027e-11	9.20194e-11
Os05g0273500		Conserved hypothetical protein. (Os05t0273500-01)	1.79771	1.33836e-11	9.4408e-11
Os09g0356100		Similar to H1005F08.16 protein. (Os09t0356100-01)	1.36142	1.34087e-11	9.45466e-11
Os04g0363700		Nucleic acid-binding, OB-fold domain containing protein. (Os04t0363700-01)	1.00103	1.35181e-11	9.52412e-11
Os03g0711200		Similar to Phosphatidylinositol 4-kinase. (Os03t0711200-01)	0.999351	1.40065e-11	9.85619e-11
Os02g0196300		Similar to Outer envelope protein of 80 kDa. (Os02t0196300-01)	1.03598	1.40168e-11	9.85942e-11
Os02g0720000		Conserved hypothetical protein. (Os02t0720000-01)	1.15886	1.4106e-11	9.91416e-11
Os04g0636600		Hypothetical conserved gene. (Os04t0636600-01);Mitochondrial inner membrane protein Mitofilin domain containing protein. (Os04t0636600-02)	1.12449	1.48186e-11	1.03814e-10
Os06g0128300	ABC TRANSPORTER B FAMILY MEMBER 23	Mitochondrial half ABC (ATP-binding cassette) transporter, Iron homeostasis, Meristem maintenance (Os06t0128300-01);Similar to STA1 (STARIK 1); ATPase, coupled to transmembrane movement of substances. (Os06t0128300-02);Similar to Mitochondrial half-ABC transporter. (Os06t0128300-03)	0.965644	1.49423e-11	1.04596e-10
Os04g0675200		Similar to H0103C06.6 protein. (Os04t0675200-01)	1.14874	1.50933e-11	1.05568e-10
Os10g0422566		Similar to predicted protein. (Os10t0422566-01)	1.48863	1.56386e-11	1.09118e-10
Os01g0773100		Similar to F20D22.3 protein. (Os01t0773100-01);Similar to F20D22.3 protein. (Os01t0773100-02)	1.34282	1.57069e-11	1.09507e-10
Os04g0398800		Similar to H0209H04.5 protein. (Os04t0398800-01)	0.963534	1.57054e-11	1.09507e-10
Os03g0616700		Similar to Importin-beta N-terminal domain containing protein, expressed. (Os03t0616700-01)	1.09528	1.59094e-11	1.10874e-10
Os11g0294600		Zinc finger, RING/FYVE/PHD-type domain containing protein. (Os11t0294600-01);Zinc finger, RING/FYVE/PHD-type domain containing protein. (Os11t0294600-02)	1.09195	1.59988e-11	1.11363e-10
Os01g0367900		Similar to Possible global transcription activator SNF2L1 (SWI/SNF related matrix associated actin dependent regulator of chromatin subfamily A member 1). (Os01t0367900-01)	1.04854	1.63313e-11	1.13541e-10
Os05g0583500		Phox-associated domain domain containing protein. (Os05t0583500-01);Hypothetical conserved gene. (Os05t0583500-02)	1.12194	1.63685e-11	1.13754e-10
Os02g0787100		Similar to serine esterase family protein. (Os02t0787100-01)	1.02755	1.66839e-11	1.159e-10
Os12g0582800	HYPEROSMOLALITY-GATED CALCIUM-PERMEABLE CHANNEL 2.4	Protein of unknown function DUF221 domain containing protein. (Os12t0582800-01)	1.20866	1.67025e-11	1.15983e-10
Os06g0309000		Zinc finger, RING/FYVE/PHD-type domain containing protein. (Os06t0309000-01)	1.25623	1.68311e-11	1.16829e-10
Os07g0689950		BRCT domain containing protein. (Os07t0689950-00)	1.0229	1.68378e-11	1.16829e-10
Os02g0800000		PRLI-interacting factor L (Fragment). (Os02t0800000-01)	1.14877	1.69843e-11	1.17798e-10
Os03g0299900	aberrant growth and death2	Similar to Plastid aminotransferase (Fragment). (Os03t0299900-01)	1.00683	1.75406e-11	1.21414e-10
Os07g0587400		Similar to Eukaryotic peptide chain release factor subunit 1-3 (eRF1-3) (Eukaryotic release factor 1-3) (Omnipotent suppressor protein 1 homolog 3) (SUP1 homolog 3). (Os07t0587400-01);Similar to eukaryotic peptide chain release factor subunit 1-1. (Os07t0587400-02)	0.990814	1.79324e-11	1.24077e-10
Os07g0454400		Conserved hypothetical protein. (Os07t0454400-01)	0.99171	1.79786e-11	1.24347e-10
Os12g0574900		Similar to Asparagine synthase family protein. (Os12t0574900-01)	1.04692	1.80041e-11	1.24473e-10
Os05g0374500	type III J protein 31, rice DJC31 homolog	Tetratricopeptide-like helical domain containing protein. (Os05t0374500-01)	1.27111	1.82657e-11	1.26181e-10
Os06g0729500		Protein of unknown function DUF789 domain containing protein. (Os06t0729500-01)	1.19134	1.84289e-11	1.27208e-10
Os01g0945001		Similar to RECA3 (RECA HOMOLOG 3); DNA binding / DNA-dependent ATPase. (Os01t0945001-01)	1.22583	1.85696e-11	1.28027e-10
Os01g0622300		Similar to Plastid uroporphyrinogen decarboxylase (Fragment). (Os01t0622300-01)	1.13346	1.87093e-11	1.28938e-10
Os07g0238800		Protein of unknown function DUF1723 domain containing protein. (Os07t0238800-01)	2.04552	1.88884e-11	1.30018e-10
Os10g0182000		Similar to Alanyl-tRNA synthetase, mitochondrial precursor (EC 6.1.1.7) (Alanine--tRNA ligase) (AlaRS). (Os10t0182000-01)	1.01751	1.88884e-11	1.30018e-10
Os02g0754900	adenosine 5'-phosphosulfate reductase-like protein 3	Similar to adenosine 5'-phosphosulfate reductase 4. (Os02t0754900-01)	0.949152	1.91578e-11	1.31768e-10
Os06g0474900		Conserved hypothetical protein. (Os06t0474900-01);Conserved hypothetical protein. (Os06t0474900-02)	1.04029	1.92756e-11	1.32525e-10
Os03g0122000		Serine/threonine protein kinase domain containing protein. (Os03t0122000-01);Hypothetical conserved gene. (Os03t0122000-02)	0.997426	1.92928e-11	1.32591e-10
Os02g0781600		Hypothetical conserved gene. (Os02t0781600-00)	1.3687	2.016e-11	1.38114e-10
Os02g0318500	ABC transporter superfamily ABCG subgroup member 40, pleiotropic drug resistance 4	ABC transporter-like domain containing protein. (Os02t0318500-00)	1.39187	2.05469e-11	1.40432e-10
Os06g0491300		Hypothetical conserved gene. (Os06t0491300-01)	1.20212	2.06641e-11	1.41122e-10
Os11g0310800		DEAD-like helicase, N-terminal domain containing protein. (Os11t0310800-01)	1.14228	2.06885e-11	1.41233e-10
Os11g0235700		Similar to FHY1. (Os11t0235700-00)	1.38843	2.10391e-11	1.43345e-10
Os02g0197200	POWDERY-MILDEW-RESISTANCE GENE O_	Mlo-related protein family protein. (Os02t0197200-01)	0.987861	2.13724e-11	1.45502e-10
Os03g0207900	OsWD40-65	WD-40 repeat containing protein. (Os03t0207900-01);Similar to retinoblastoma-binding protein-like. (Os03t0207900-02)	1.08437	2.15353e-11	1.46495e-10
Os10g0461100		Similar to Keratin, type II cytoskeletal 1 (Cytokeratin 1) (K1) (CK 1) (67 kDa cytokeratin) (Hair alpha protein). (Os10t0461100-01);Similar to PsbP family protein, expressed. (Os10t0461100-02);Similar to PsbP family protein, expressed. (Os10t0461100-04)	1.33148	2.19366e-11	1.49051e-10
Os01g0841200		Protein of unknown function DUF246, plant family protein. (Os01t0841200-01)	1.00446	2.21233e-11	1.50201e-10
Os04g0550400	HISTONE MONOUBIQUITINATION1, HISTONE MONOUBIQUITINATION 1	E3 ligases of H2Bub1, Transcriptional regulation of anther development (Os04t0550400-01)	1.10026	2.2217e-11	1.5072e-10
Os09g0332700	OsPDR20	Similar to PDR-type ABC transporter 2 (Fragment). (Os09t0332700-01);Hypothetical conserved gene. (Os09t0332700-02)	1.24903	2.2303e-11	1.51244e-10
Os10g0200000	RECEPTOR-LIKE CYTOPLASMIC KINASE 295	Protein kinase, core domain containing protein. (Os10t0200000-01);Similar to Protein kinase domain containing protein, expressed. (Os10t0200000-02)	1.478	2.23478e-11	1.51488e-10
Os11g0296500		Zinc finger, CCHC retroviral-type domain containing protein. (Os11t0296500-01)	1.0163	2.24406e-11	1.52058e-10
Os05g0100900		Hypothetical conserved gene. (Os05t0100900-01)	0.947963	2.26702e-11	1.53494e-10
Os10g0477200		Pentatricopeptide repeat domain containing protein. (Os10t0477200-01)	1.28837	2.27933e-11	1.54268e-10
Os01g0367400		Conserved hypothetical protein. (Os01t0367400-01);Similar to cDNA clone:001-121-G01, full insert sequence. (Os01t0367400-02)	1.1226	2.30295e-11	1.55684e-10
Os02g0581000		GPI ethanolamine phosphate transferase 1 domain containing protein. (Os02t0581000-00)	1.27799	2.31272e-11	1.56246e-10
Os05g0349000		Protein of unknown function DUF3355 domain containing protein. (Os05t0349000-01);Hypothetical protein. (Os05t0349000-02)	1.22437	2.31305e-11	1.56246e-10
Os06g0353400		Similar to Histone mRNA exonuclease 1. (Os06t0353400-01);Hypothetical conserved gene. (Os06t0353400-02)	1.0397	2.32784e-11	1.57184e-10
Os03g0775700		Conserved hypothetical protein. (Os03t0775700-01)	2.34702	2.34287e-11	1.58137e-10
Os10g0330300		Conserved hypothetical protein. (Os10t0330300-01)	1.16728	2.35355e-11	1.58796e-10
Os03g0198300	DnaJ domain protein C25	Heat shock protein DnaJ, N-terminal domain containing protein. (Os03t0198300-01);Heat shock protein DnaJ, N-terminal domain containing protein. (Os03t0198300-02)	1.15371	2.42262e-11	1.63266e-10
Os01g0655800		Similar to ACS-like protein. (Os01t0655800-01)	1.02095	2.4323e-11	1.63855e-10
Os02g0470400		Similar to predicted protein. (Os02t0470400-00)	0.991351	2.43525e-11	1.63927e-10
Os03g0746800	OsWD40-92	WD-40 repeat containing protein. (Os03t0746800-01)	1.10692	2.44554e-11	1.64492e-10
Os10g0465000	OsWD40-177	Hypothetical conserved gene. (Os10t0465000-01);Hypothetical conserved gene. (Os10t0465000-02);Conserved hypothetical protein. (Os10t0465000-03)	1.06014	2.45044e-11	1.64757e-10
Os01g0100100		RabGAP/TBC domain containing protein. (Os01t0100100-01)	1.24943	2.45634e-11	1.6509e-10
Os11g0134500	OsWD40-182	WD40 repeat-like domain containing protein. (Os11t0134500-01)	1.13389	2.51142e-11	1.68466e-10
Os05g0497675		Ribosomal L11 methyltransferase family protein. (Os05t0497675-01)	1.42464	2.60491e-11	1.74468e-10
Os02g0255000	CYCLIC NUCLEOTIDE GATED CHANNEL 2	Similar to Cyclic nucleotide-gated ion channel 1. (Os02t0255000-01);Similar to cyclic nucleotide-gated ion channel 1. (Os02t0255000-02);Similar to Cyclic nucleotide-gated ion channel 1. (Os02t0255000-03)	1.00687	2.6291e-11	1.75952e-10
Os06g0601000		Homeodomain-like containing protein. (Os06t0601000-01)	1.00224	2.66159e-11	1.77921e-10
Os06g0167000		Similar to predicted protein. (Os06t0167000-01);Similar to PRP8 protein (Fragment). (Os06t0167000-02);Similar to predicted protein. (Os06t0167000-03);Similar to predicted protein. (Os06t0167000-04)	0.991707	2.69771e-11	1.79989e-10
Os03g0686900	FLOURY ENDOSPERM 6	CBM48 domain-containing protein, Compound granule formation and starch synthesis (Os03t0686900-01)	1.13832	2.70713e-11	1.80548e-10
Os07g0657900	CHLOROPLAST NADPH THIOREDOXIN REDUCTASE	Similar to Thioredoxin reductase. (Os07t0657900-01);NADPH thioredoxin reductase, Chloroplast detoxification (Os07t0657900-02)	1.00405	2.74953e-11	1.83235e-10
Os08g0128200		Protein of unknown function DUF3537 domain containing protein. (Os08t0128200-01)	1.10657	2.77047e-11	1.84489e-10
Os05g0230900	GLYOXALASE I-7	Similar to Glyoxalase I. (Os05t0230900-01)	1.12987	2.79717e-11	1.86196e-10
Os02g0103900		U3 small nucleolar RNA-associated protein 6 domain containing protein. (Os02t0103900-01);Hypothetical conserved gene. (Os02t0103900-02)	1.15909	2.81698e-11	1.87371e-10
Os03g0761700	DnaJ domain protein C34	Heat shock protein DnaJ family protein. (Os03t0761700-01);Hypothetical conserved gene. (Os03t0761700-02)	1.16072	2.87198e-11	1.90956e-10
Os02g0134100		Hypothetical gene. (Os02t0134100-01)	1.82885	2.89729e-11	1.9254e-10
Os01g0949060		Hypothetical conserved gene. (Os01t0949060-01)	1.082	2.89802e-11	1.9254e-10
Os09g0411650	SET protein 36	Similar to Ribulose-1,5 bisphosphate carboxylase/oxygenase large subunit N- methyltransferase, chloroplast precursor (EC 2.1.1.127) ([Ribulose- bisphosphate carboxylase]-lysine N-methyltransferase) (RuBisCO methyltransferase) (RuBisco LSMT) (rbcMT). (Os09t0411650-01)	1.21461	2.93113e-11	1.94591e-10
Os06g0101000		Zinc finger, PHD-type domain containing protein. (Os06t0101000-01)	0.987265	2.95372e-11	1.96015e-10
Os03g0412900		DEK, C-terminal domain containing protein. (Os03t0412900-00)	1.14723	2.97081e-11	1.97075e-10
Os12g0433133		Similar to PHD-finger family protein, expressed. (Os12t0433133-00)	1.13603	3.00843e-11	1.99418e-10
Os06g0152550		Conserved hypothetical protein. (Os06t0152550-01)	1.43157	3.10158e-11	2.05514e-10
Os01g0973300		Armadillo-like helical domain containing protein. (Os01t0973300-01)	1.08684	3.11414e-11	2.06267e-10
Os05g0551000	RING finger protein OsRFPH2-24, RING-H2 protein 24, Haemerythrin motif-containing Really Interesting New Gene (RING)-and Zinc-finger protein 2, Haemerythrin motif-containing RING- and Zinc-finger protein 2	Zinc finger, RING-type domain containing protein. (Os05t0551000-01)	1.33911	3.14319e-11	2.08033e-10
Os10g0575800		Conserved hypothetical protein. (Os10t0575800-01)	1.35836	3.17553e-11	2.1e-10
Os07g0249100		Pentatricopeptide repeat domain containing protein. (Os07t0249100-01);Pentatricopeptide repeat domain containing protein. (Os07t0249100-02)	1.10507	3.17654e-11	2.1e-10
Os10g0506200	VAL-TRNA SYNTHETASE 3	Similar to Valyl-tRNA synthetase. (Os10t0506200-00)	1.78952	3.22616e-11	2.13118e-10
Os01g0518500		Glycoside hydrolase, family 27 protein. (Os01t0518500-01);Glycoside hydrolase, family 27 protein. (Os01t0518500-02)	1.10552	3.27893e-11	2.16357e-10
Os07g0661500		Hypothetical conserved gene. (Os07t0661500-00)	1.26725	3.32035e-11	2.19007e-10
Os06g0143500		Pentatricopeptide repeat domain containing protein. (Os06t0143500-00)	1.99752	3.34981e-11	2.20866e-10
Os02g0832400		Similar to Callose synthase 1 catalytic subunit. (Os02t0832400-01);Similar to Callose synthase 1 catalytic subunit. (Os02t0832400-02)	1.48444	3.38778e-11	2.232e-10
Os10g0495400	pentatricopeptide repeat (PPR)-encoding gene 458, pentatricopeptide repeat-containing protein 458, pentatricopeptide repeat protein 7, pentatricopeptide repeat motif containing gene 4, PPR motif-containing gene 4	Hypothetical conserved gene. (Os10t0495400-01)	1.49926	3.44102e-11	2.2645e-10
Os11g0143300	A-TYPE RESPONSE REGULATOR 9	A-type response regulator, Cytokinin signaling (Os11t0143300-01);A-type response regulator, Cytokinin signaling (Os11t0143300-02)	1.46713	3.44605e-11	2.26695e-10
Os03g0430400	Jumonji 715	Similar to JmjC domain containing protein, expressed. (Os03t0430400-01)	1.22378	3.48997e-11	2.29497e-10
Os02g0745000		ATPase, anion-transporting domain containing protein. (Os02t0745000-01)	1.12426	3.54754e-11	2.3293e-10
Os02g0804500	DnaJ domain protein A2, rice DJA4 homolog	Molecular chaperone, heat shock protein, Hsp40, DnaJ domain containing protein. (Os02t0804500-01)	1.12301	3.55522e-11	2.33347e-10
Os04g0217900		Similar to TRAF-type zinc finger family protein. (Os04t0217900-01)	1.59648	3.63732e-11	2.38375e-10
Os07g0693400		Importin-beta, N-terminal domain containing protein. (Os07t0693400-00)	1.09978	3.67276e-11	2.40425e-10
Os05g0125000	SIZ1	SUMO (small ubiquitin-related modifier) E3-ligase, Abiotic stress response, Stress adaptation (Os05t0125000-01)	0.965011	3.81852e-11	2.49403e-10
Os08g0223766		Similar to H0702G05.10 protein. (Os08t0223766-00)	1.67556	3.92617e-11	2.55857e-10
Os11g0139700		Hypothetical conserved gene. (Os11t0139700-01)	1.25	4.07899e-11	2.64921e-10
Os11g0532600	F-box protein 601	Conserved hypothetical protein. (Os11t0532600-01)	1.43952	4.17538e-11	2.70877e-10
Os02g0787500	RING finger protein OsRFPH2-22, RING-H2 protein 22	Conserved hypothetical protein. (Os02t0787500-01)	1.03726	4.17395e-11	2.70877e-10
Os03g0799700		GTP1/OBG subdomain containing protein. (Os03t0799700-01)	0.978929	4.2103e-11	2.72939e-10
Os05g0392400		SNF2-related domain containing protein. (Os05t0392400-01)	1.59629	4.23071e-11	2.73955e-10
Os03g0352450		Hypothetical conserved gene. (Os03t0352450-00)	1.2491	4.45649e-11	2.87824e-10
Os12g0290150		Similar to QS (QUINOLINATE SYNTHASE); 4 iron, 4 sulfur cluster binding / enzyme activator/ protein homodimerization/ quinolinate synthetase A. (Os12t0290150-00)	1.19222	4.59321e-11	2.95957e-10
Os02g0499000	ETHYLENE RESPONSE FACTOR 140	Similar to DNA binding protein. (Os02t0499000-01)	0.991939	4.59434e-11	2.95957e-10
Os04g0201500		Similar to amino acid permease. (Os04t0201500-00)	2.62337	4.67415e-11	3.00986e-10
Os12g0193200	Protein phosphatase 128	Nucleic acid-binding, OB-fold domain containing protein. (Os12t0193200-01)	1.3114	4.97618e-11	3.19605e-10
Os03g0389900	Jumonji 711, F-box protein 149	Cyclin-like F-box domain containing protein. (Os03t0389900-01);Hypothetical conserved gene. (Os03t0389900-02)	1.21992	5.0071e-11	3.21354e-10
Os08g0296600	YR14, YR18, YR26	NB-ARC domain containing protein. (Os08t0296600-01)	1.41758	5.04701e-11	3.23796e-10
Os01g0590900		Similar to Serine/threonine-protein kinase AFC3. (Os01t0590900-01)	1.0012	5.07917e-11	3.25618e-10
Os02g0770700		Peptidase C50, separase domain containing protein. (Os02t0770700-01)	1.59559	5.11498e-11	3.27672e-10
Os08g0327100		Similar to Glycosyltransferase QUASIMODO1 (EC 2.4.1.-). (Os08t0327100-01)	1.2755	5.12351e-11	3.28097e-10
Os06g0574400		Hypothetical conserved gene. (Os06t0574400-01)	1.33687	5.16861e-11	3.30863e-10
Os03g0152700		Pseudouridine synthase domain containing protein. (Os03t0152700-01)	0.963009	5.27917e-11	3.37319e-10
Os02g0614500		Protein of unknown function DUF250 domain containing protein. (Os02t0614500-01);Similar to integral membrane protein like. (Os02t0614500-02)	1.12082	5.33771e-11	3.40935e-10
Os09g0240500	SULPHATE TRANSPORTER 4;1	Similar to Sulfate transporter 4.1, chloroplast precursor (AST82). (Os09t0240500-01);Similar to Sulfate transporter 4.1. (Os09t0240500-02);Similar to Sulfate transporter 4.1. (Os09t0240500-03);Similar to Sulfate transporter 4.1. (Os09t0240500-04)	0.979169	5.34196e-11	3.4108e-10
Os04g0544100	SET protein 20, SUVH Histone Methyltransferase 5	Similar to SET domain-containing protein SET104. (Os04t0544100-01)	1.14454	5.34966e-11	3.41446e-10
Os10g0446600		Conserved hypothetical protein. (Os10t0446600-01);Conserved hypothetical protein. (Os10t0446600-02)	1.18861	5.35976e-11	3.41965e-10
Os03g0337600	Uroporphyrinogen-III decarboxylase	Similar to Uroporphyrinogen decarboxylase (EC 4.1.1.37) (URO-D) (UPD) (Fragment). (Os03t0337600-01)	1.40922	5.37507e-11	3.42816e-10
Os01g0510500		Conserved hypothetical protein. (Os01t0510500-01)	1.11255	5.3917e-11	3.4375e-10
Os08g0152700		Diacylglycerol kinase, catalytic region domain containing protein. (Os08t0152700-01)	1.01818	5.45698e-11	3.47148e-10
Os02g0131050		Hypothetical gene. (Os02t0131050-01)	2.03861	5.46823e-11	3.47736e-10
Os07g0680500		Similar to ATP binding / DNA binding / helicase/ nucleic acid binding / protein binding / zinc ion binding. (Os07t0680500-01)	1.17331	5.52588e-11	3.51017e-10
Os05g0318300		Ribonuclease III domain containing protein. (Os05t0318300-01)	1.31145	5.53406e-11	3.51408e-10
Os06g0638000		Zinc finger, CCCH-type domain containing protein. (Os06t0638000-00)	1.06853	5.76477e-11	3.65256e-10
Os04g0496400		RNA recognition motif, RNP-1 domain containing protein. (Os04t0496400-01)	0.970615	5.88561e-11	3.72234e-10
Os04g0531300		tRNA-dihydrouridine synthase domain containing protein. (Os04t0531300-01);tRNA-dihydrouridine synthase domain containing protein. (Os04t0531300-02)	1.07569	5.94435e-11	3.75812e-10
Os03g0782900		Pentatricopeptide repeat domain containing protein. (Os03t0782900-01)	1.575	6.01525e-11	3.7988e-10
Os09g0471900		Bacterial Fmu (Sun)/eukaryotic nucleolar NOL1/Nop2p domain containing protein. (Os09t0471900-01);Hypothetical conserved gene. (Os09t0471900-02)	1.06152	6.07309e-11	3.82975e-10
Os02g0714500		Tetratricopeptide-like helical domain containing protein. (Os02t0714500-01);Similar to binding protein. (Os02t0714500-02);Similar to predicted protein. (Os02t0714500-03)	1.07008	6.08951e-11	3.83732e-10
Os06g0179000		Glycoside hydrolase family 79, N-terminal protein. (Os06t0179000-01)	2.2348	6.12117e-11	3.85308e-10
Os09g0394900	ANNEXIN 9	Similar to Annexin-like protein. (Os09t0394900-01)	0.999121	6.15445e-11	3.87262e-10
Os06g0229300	HAZ1	Similar to Hox2b protein. (Os06t0229300-01)	1.14601	6.2451e-11	3.9254e-10
Os05g0447580	Mediator 13_1	Hypothetical conserved gene. (Os05t0447580-00)	1.41803	6.28015e-11	3.94457e-10
Os05g0510300		Peptidase C19, ubiquitin carboxyl-terminal hydrolase 2 family protein. (Os05t0510300-01)	1.04594	6.33797e-11	3.97514e-10
Os04g0250700		Uncharacterised protein family UPF0307 domain containing protein. (Os04t0250700-01)	1.38922	6.38532e-11	4.00339e-10
Os04g0195000	OsWD40-99	Similar to Vacuolar assembly protein VPS41 homolog. (Os04t0195000-01)	1.03692	6.41911e-11	4.02312e-10
Os05g0426200	NAC DOMAIN-CONTAINING PROTEIN 36	No apical meristem (NAM) protein domain containing protein. (Os05t0426200-02)	0.957418	6.47272e-11	4.05525e-10
Os01g0606400		Hypothetical protein. (Os01t0606400-01)	1.08229	6.51626e-11	4.08106e-10
Os11g0456100		Protein of unknown function DUF760 domain containing protein. (Os11t0456100-01)	1.03295	6.66372e-11	4.1674e-10
Os05g0357100		3'-5' exonuclease domain containing protein. (Os05t0357100-01)	1.47275	6.69748e-11	4.18701e-10
Os01g0952800	basic helix-loop-helix protein 056	Achaete-scute transcription factor related domain containing protein. (Os01t0952800-01);Conserved hypothetical protein. (Os01t0952800-02)	1.46603	6.73402e-11	4.20834e-10
Os09g0436400		PDZ/DHR/GLGF domain containing protein. (Os09t0436400-01)	1.03419	6.77435e-11	4.2305e-10
Os03g0288400		Similar to kinesin like protein. (Os03t0288400-01)	1.20039	6.82554e-11	4.26093e-10
Os02g0299300		Similar to cDNA clone:J023112L03, full insert sequence. (Os02t0299300-01)	1.24811	6.89677e-11	4.30231e-10
Os01g0252900	zinc finger protein	Zinc finger, CCHC-type domain containing protein. (Os01t0252900-01)	1.41028	6.90318e-11	4.30476e-10
Os06g0104000		Protein of unknown function DUF3754 domain containing protein. (Os06t0104000-01)	0.950184	6.938e-11	4.32337e-10
Os09g0393200	Jumonji 718	Similar to transcription factor jumonji (jmjC) domain-containing protein. (Os09t0393200-01)	1.33097	6.98399e-11	4.34891e-10
Os09g0469400	ISOAMYLASE 3	Similar to isoamylase-type starch debranching enzyme ISO3. (Os09t0469400-01);Similar to isoamylase-type starch debranching enzyme ISO3. (Os09t0469400-02)	1.23859	6.9889e-11	4.3504e-10
Os09g0478300	CELLULOSE SYNTHASE LIKE E6	Similar to Cellulose synthase-like protein E6. (Os09t0478300-01)	1.03051	7.10657e-11	4.41731e-10
Os03g0293850		Similar to Ribosomal protein S15 containing protein. (Os03t0293850-01)	1.13311	7.16024e-11	4.44749e-10
Os02g0833400		Conserved hypothetical protein. (Os02t0833400-01);Hypothetical conserved gene. (Os02t0833400-02);Similar to predicted protein. (Os02t0833400-03)	1.00776	7.2099e-11	4.47673e-10
Os02g0577400		Hypothetical protein. (Os02t0577400-01)	1.23228	7.23793e-11	4.48933e-10
Os12g0456100		Hypothetical conserved gene. (Os12t0456100-00)	1.39143	7.2709e-11	4.50656e-10
Os04g0492900		Similar to H0425E08.7 protein. (Os04t0492900-01);Similar to H0425E08.7 protein. (Os04t0492900-02);RNA-binding, CRM domain domain containing protein. (Os04t0492900-03)	1.53737	7.32133e-11	4.53296e-10
Os07g0517000	RNA helicase 32	DNA/RNA helicase, C-terminal domain containing protein. (Os07t0517000-01)	1.18921	7.41399e-11	4.58379e-10
Os03g0795200		Pentatricopeptide repeat domain containing protein. (Os03t0795200-01)	1.17332	7.52674e-11	4.65185e-10
Os06g0565000		Hypothetical conserved gene. (Os06t0565000-00)	1.64678	7.62197e-11	4.70735e-10
Os04g0650900		Similar to Alpha-N-acetylglucosaminidase. (Os04t0650900-01)	1.22655	7.87645e-11	4.85934e-10
Os03g0689900		Similar to predicted protein. (Os03t0689900-00)	1.03801	7.93213e-11	4.89021e-10
Os06g0698785	choline monooxygenase	Similar to Choline monooxygenase. (Os06t0698785-01)	1.18255	8.00147e-11	4.92946e-10
Os06g0188550		Conserved hypothetical protein. (Os06t0188550-01)	1.18717	8.27361e-11	5.0881e-10
Os01g0919700		Alpha/beta hydrolase fold-1 domain containing protein. (Os01t0919700-01)	0.896613	8.39774e-11	5.15895e-10
Os03g0424600		Conserved hypothetical protein. (Os03t0424600-01)	1.31396	8.40516e-11	5.16168e-10
Os01g0764900		Similar to Formamidase. (Os01t0764900-01)	1.01826	8.56782e-11	5.25415e-10
Os08g0128300		Similar to Actin-like protein 3 (Actin-related protein 3). (Os08t0128300-01)	1.01567	8.71231e-11	5.33898e-10
Os01g0650800		Transposon, En/Spm-like domain containing protein. (Os01t0650800-01)	1.56846	8.74897e-11	5.35766e-10
Os01g0214300		Conserved hypothetical protein. (Os01t0214300-01)	1.02814	8.9421e-11	5.47207e-10
Os11g0485900	NBS-LRR protein rNBS10	Similar to NB-ARC domain containing protein, expressed. (Os11t0485900-01)	1.5783	9.31715e-11	5.68556e-10
Os02g0464500		Protein of unknown function DUF3133 domain containing protein. (Os02t0464500-00)	1.4166	9.46032e-11	5.77089e-10
Os03g0717600		Zinc finger, C2H2-type matrin domain containing protein. (Os03t0717600-01)	0.932544	9.47819e-11	5.77976e-10
Os03g0835150		Conserved hypothetical protein. (Os03t0835150-01)	1.5065	9.55651e-11	5.82344e-10
Os06g0473000		Hypothetical conserved gene. (Os06t0473000-01)	1.6219	9.76559e-11	5.94042e-10
Os01g0786900	AUTOPHAGY ASSOCIATED GENE 18E	WD40 repeat-like domain containing protein. (Os01t0786900-01)	1.12436	9.84809e-11	5.98851e-10
Os01g0118100		Similar to Fructose-bisphosphate aldolase. (Os01t0118100-01)	0.995338	9.91116e-11	6.02264e-10
Os03g0673800	HYPEROSMOLALITY-GATED CALCIUM-PERMEABLE CHANNEL 2.2	Conserved hypothetical protein. (Os03t0673800-01);Similar to predicted protein. (Os03t0673800-02)	1.04155	9.99057e-11	6.06453e-10
Os11g0209700	phosphatidylinositol 4-kinase 1, phosphatidylinositol 4-kinase 2, alpha-type phosphatidylinositol 4-kinase, beta-type phosphatidylinositol 4-kinase, alpha-type PI4K, beta-type PI4K	Hypothetical conserved gene. (Os11t0209700-01);Conserved hypothetical protein. (Os11t0209700-02)	1.03783	1.00986e-10	6.12581e-10
Os01g0672700		Hypothetical conserved gene. (Os01t0672700-01);Nucleotidyltransferase domain containing protein. (Os01t0672700-02)	0.967328	1.13897e-10	6.86344e-10
Os06g0235300		ATPase, F1/V1/A1 complex, alpha/beta subunit, nucleotide-binding domain containing protein. (Os06t0235300-01)	1.34772	1.14348e-10	6.88823e-10
Os02g0117100		4-diphosphocytidyl-2C-methyl-D-erythritol synthase, conserved site domain containing protein. (Os02t0117100-01)	0.965078	1.14538e-10	6.89728e-10
Os01g0952200	F-box protein 58	DNA/RNA helicase, C-terminal domain containing protein. (Os01t0952200-01);Similar to chromatin remodeling complex subunit. (Os01t0952200-02)	1.005	1.14624e-10	6.90009e-10
Os10g0559700		Similar to Agenet domain containing protein, expressed. (Os10t0559700-01);Similar to Agenet domain containing protein, expressed. (Os10t0559700-02)	1.24766	1.15298e-10	6.93827e-10
Os02g0598300		Conserved hypothetical protein. (Os02t0598300-01)	1.00009	1.15578e-10	6.9527e-10
Os10g0163040		Similar to Blast resistance protein. (Os10t0163040-01);Similar to Blast resistance protein. (Os10t0163040-02)	1.0802	1.15919e-10	6.97078e-10
Os09g0560100		Hypothetical conserved gene. (Os09t0560100-00)	1.37066	1.1636e-10	6.99487e-10
Os07g0596600	CDK-LIKE 2, cyclin-dependent kinase-like 2	Similar to IBS1 (IMPAIRED IN BABA-INDUCED STERILITY 1); ATP binding / kinase/ protein kinase/ protein serine/threonine kinase/ protein tyrosine kinase. (Os07t0596600-01);Similar to Cdc2MsC protein. (Os07t0596600-02);Similar to predicted protein. (Os07t0596600-03)	0.982243	1.17879e-10	7.07641e-10
Os03g0762000	HEADING DATE 6	Similar to Protein kinase CK2, alpha subunit. (Os03t0762000-01);Casein kinase II alpha subunit, Heading date, Photoperiod sensitivity (Os03t0762000-02)	1.0957	1.18845e-10	7.13194e-10
Os05g0156800		Conserved hypothetical protein. (Os05t0156800-01)	1.14438	1.1891e-10	7.13337e-10
Os04g0658300		Similar to Ribulose bisphosphate carboxylase/oxygenase activase, chloroplast precursor (RuBisCO activase) (RA). (Os04t0658300-01)	1.16143	1.19127e-10	7.14389e-10
Os05g0588700		Paired amphipathic helix domain containing protein. (Os05t0588700-01)	1.33365	1.22432e-10	7.33455e-10
Os07g0264100		NAD(P)-binding domain containing protein. (Os07t0264100-01)	1.3554	1.23063e-10	7.36978e-10
Os10g0565600	HISTONE MONOUBIQUITINATION2, HISTONE MONOUBIQUITINATION 2	E3 ligases of H2Bub1, Transcriptional regulation of anther development (Os10t0565600-01)	1.0605	1.23389e-10	7.38675e-10
Os02g0709800	GTPase-activating protein 1	GTPase-activating protein, Regulation of vesicle trafficking from trans-Golgi network to plasma membrane or central vacuole (Os02t0709800-01)	1.09293	1.24056e-10	7.42412e-10
Os01g0757800	DNA polymerase eta	DNA polymerase eta domain containing protein. (Os01t0757800-01);Hypothetical conserved gene. (Os01t0757800-02);Hypothetical conserved gene. (Os01t0757800-03)	1.09963	1.25337e-10	7.49306e-10
Os12g0508100		Acrosin precursor (EC 3.4.21.10) (53 kDa fucose-binding protein). (Os12t0508100-00)	1.34038	1.272e-10	7.60181e-10
Os02g0221500	RNA binding protein I	Nucleotide-binding, alpha-beta plait domain containing protein. (Os02t0221500-01)	1.01521	1.2752e-10	7.61832e-10
Os09g0322200		Similar to Nudix hydrolase 24. (Os09t0322200-01)	1.11633	1.29889e-10	7.74386e-10
Os01g0772600	CK1_CaseinKinase_1a.3	Similar to Casein kinase-like protein. (Os01t0772600-01);Similar to Casein kinase-like protein. (Os01t0772600-02);Similar to ATP binding protein. (Os01t0772600-03)	1.08922	1.30385e-10	7.7681e-10
Os05g0311000		Clathrin adaptor, mu subunit, C-terminal domain containing protein. (Os05t0311000-01);Similar to delta-COP. (Os05t0311000-02)	1.07166	1.30667e-10	7.77953e-10
Os09g0515400		Trigger factor, ribosome-binding, bacterial domain containing protein. (Os09t0515400-01)	1.16927	1.31276e-10	7.81043e-10
Os04g0572700	OsWD40-107	Similar to DNA-directed RNA polymerase. (Os04t0572700-01)	1.4751	1.33201e-10	7.91957e-10
Os05g0534600		CASC3/Barentsz eIF4AIII binding domain containing protein. (Os05t0534600-01);CASC3/Barentsz eIF4AIII binding domain containing protein. (Os05t0534600-02)	1.01657	1.34292e-10	7.97894e-10
Os03g0725100		Conserved hypothetical protein. (Os03t0725100-01);Hypothetical conserved gene. (Os03t0725100-02)	1.02063	1.36212e-10	8.09026e-10
Os01g0503400	NATURAL RESISTANCE-ASSOCIATED MACROPHAGE PROTEIN 6	Similar to (Rice Genome Annotation Project) metal transporter Nramp6. (Os01t0503400-01);Similar to cDNA clone:J013164K10, full insert sequence. (Os01t0503400-02);Similar to OsNramp1 (Integral membrane protein). (Os01t0503400-03);Similar to (Rice Genome Annotation Project) metal transporter Nramp6. (Os01t0503400-04);Similar to cDNA clone:J013164K10, full insert sequence. (Os01t0503400-05)	1.12438	1.36367e-10	8.0967e-10
Os12g0114200		Hypothetical conserved gene. (Os12t0114200-01)	1.04831	1.37124e-10	8.13606e-10
Os05g0597100	HISTONE DEACETYLASE 1	Histone H4 deacetylase, Negative regulation of innate immunity (Os05t0597100-01)	0.989629	1.37301e-10	8.14382e-10
Os05g0534900		Pentatricopeptide repeat domain containing protein. (Os05t0534900-01)	1.33377	1.37977e-10	8.18108e-10
Os12g0102100		Alcohol dehydrogenase superfamily, zinc-containing protein. (Os12t0102100-01);Similar to predicted protein. (Os12t0102100-02)	0.951503	1.38051e-10	8.18271e-10
Os02g0258900		Similar to Molybdopterin biosynthesis CNX2 protein (Molybdenum cofactor biosynthesis enzyme CNX2). (Os02t0258900-01);Similar to CNX2 (COFACTOR OF NITRATE REDUCTASE AND XANTHINE DEHYDROGENASE 2); catalytic. (Os02t0258900-02)	0.953521	1.38802e-10	8.22438e-10
Os06g0168600	VIRESCENT 3	Ribonucleotide reductase, Chloroplast biogenesis (Os06t0168600-01)	1.16387	1.41083e-10	8.35104e-10
Os12g0279100	Jumonji 702	Transcription factor jumonji domain containing protein. (Os12t0279100-01)	1.26485	1.42583e-10	8.42546e-10
Os03g0334700	AMINOPHOSPHOLIPID ATPASE 1	Similar to Potential phospholipid-transporting ATPase VB (EC 3.6.3.1). (Os03t0334700-01)	1.06259	1.43814e-10	8.4895e-10
Os02g0225000		Similar to cDNA clone:001-044-E12, full insert sequence. (Os02t0225000-01)	0.889391	1.4397e-10	8.49586e-10
Os03g0737800		Vps51/Vps67 domain containing protein. (Os03t0737800-01)	0.960795	1.44723e-10	8.5345e-10
Os07g0123300		Conserved hypothetical protein. (Os07t0123300-01)	1.218	1.46578e-10	8.63799e-10
Os12g0171200		Similar to tRNA adenylyltransferase-like protein. (Os12t0171200-01)	1.04505	1.47662e-10	8.69896e-10
Os02g0247200		Similar to T-complex protein 1, gamma subunit (TCP-1-gamma) (CCT-gamma) (Matricin) (mTRiC-P5). (Os02t0247200-01)	1.65029	1.49176e-10	8.77625e-10
Os05g0232200		Conserved hypothetical protein. (Os05t0232200-01)	1.07482	1.5142e-10	8.9052e-10
Os10g0377800		Similar to Pyridoxamine 5-phosphate oxidase. (Os10t0377800-01);Similar to predicted protein. (Os10t0377800-02);Similar to ATPPOX (A. THALIANA PYRIDOXIN (PYRODOXAMINE) 5'-PHOSPHATE OXIDASE); pyridoxamine-phosphate oxidase. (Os10t0377800-03)	0.920348	1.54019e-10	9.0489e-10
Os02g0709200		Similar to Histidinol-phosphate aminotransferase, chloroplast precursor (EC 2.6.1.9) (Imidazole acetol-phosphate transaminase). (Os02t0709200-01)	0.922315	1.55328e-10	9.12268e-10
Os06g0351500	GDSL ESTERASE/LIPASE PROTEIN 83	Lipase, GDSL domain containing protein. (Os06t0351500-01)	3.56436	1.59112e-10	9.32917e-10
Os02g0132600		Conserved hypothetical protein. (Os02t0132600-01);Hypothetical conserved gene. (Os02t0132600-02)	1.06485	1.59406e-10	9.34011e-10
Os03g0756700		Hypothetical conserved gene. (Os03t0756700-01)	1.04898	1.60681e-10	9.41161e-10
Os02g0554300		Similar to SAC1-like protein AtSAC1b (SAC domain protein 6). (Os02t0554300-01)	0.936766	1.61442e-10	9.44985e-10
Os12g0171700		Conserved hypothetical protein. (Os12t0171700-01)	1.43927	1.67232e-10	9.77229e-10
Os10g0363100		Conserved hypothetical protein. (Os10t0363100-01);Similar to glycosyltransferase, family GT8. (Os10t0363100-02)	1.16411	1.69234e-10	9.87534e-10
Os03g0425000	ALBINO LEAF 1	Similar to predicted protein. (Os03t0425000-01);RAP domain domain containing protein. (Os03t0425000-02);Similar to predicted protein. (Os03t0425000-03)	0.917912	1.71199e-10	9.9806e-10
Os02g0652600		Ribosomal protein L19 family protein. (Os02t0652600-02)	1.0394	1.71759e-10	1.00099e-09
Os02g0708200		Uridine kinase family protein. (Os02t0708200-01)	1.30325	1.74972e-10	1.01937e-09
Os02g0462300		Hypothetical conserved gene. (Os02t0462300-00)	1.14037	1.77053e-10	1.03115e-09
Os01g0621300		Hypothetical conserved gene. (Os01t0621300-01)	0.982944	1.87031e-10	1.0878e-09
Os11g0473350		Similar to Ubiquitin carboxyl-terminal hydrolase. (Os11t0473350-00)	1.26912	1.88106e-10	1.09368e-09
Os05g0407200	OsWD40-119	WD repeat protein 23 domain containing protein. (Os05t0407200-01);Non-protein coding transcript. (Os05t0407200-02)	1.32612	1.90631e-10	1.10799e-09
Os11g0240900		Protein of unknown function DUF2363 domain containing protein. (Os11t0240900-01)	1.1165	1.95385e-10	1.13449e-09
Os03g0323800	eukaryotic type Porin family protein, voltage-dependent anion channel 8	Similar to ISP42-like protein (Fragment). (Os03t0323800-01)	1.21503	1.95857e-10	1.13685e-09
Os02g0606300		Similar to Met-10+ like family protein. (Os02t0606300-00)	1.48953	1.96993e-10	1.14268e-09
Os10g0537300		Conserved hypothetical protein. (Os10t0537300-01)	0.9109	1.98099e-10	1.14832e-09
Os03g0644200		Pentatricopeptide repeat domain containing protein. (Os03t0644200-01)	0.966419	2.01947e-10	1.16868e-09
Os05g0511300		N2227-like domain containing protein. (Os05t0511300-01)	0.984822	2.02535e-10	1.17169e-09
Os03g0201700		Histone acetylation protein 2 domain containing protein. (Os03t0201700-01)	1.11013	2.03186e-10	1.17507e-09
Os05g0443300		Similar to predicted protein. (Os05t0443300-01)	0.96498	2.04641e-10	1.1827e-09
Os04g0430800		Similar to OSIGBa0160I14.3 protein. (Os04t0430800-01);Similar to OSIGBa0160I14.3 protein. (Os04t0430800-02)	1.21902	2.07496e-10	1.1984e-09
Os05g0551801		Hypothetical gene. (Os05t0551801-01)	1.75169	2.11863e-10	1.2224e-09
Os01g0967100		Glycoside hydrolase, family 15 domain containing protein. (Os01t0967100-01)	0.956766	2.15782e-10	1.24378e-09
Os08g0538000		Similar to Glycyl-tRNA synthetase, mitochondrial precursor (EC 6.1.1.14) (Glycine--tRNA ligase) (GlyRS). (Os08t0538000-01);Similar to H0209H04.1 protein. (Os08t0538000-02)	0.915151	2.16778e-10	1.2491e-09
Os03g0172000	MODIFIER OF SNC1, 3/SUPPRESSOR OF AUXIN RESISTANCE 3, MODIFIER OF SNC1, 3, SUPPRESSOR OF AUXIN RESISTANCE 3, Nucleoporin Autopeptidase 1, nucleoporin 96	Peptidase S59, nucleoporin family protein. (Os03t0172000-01);Similar to predicted protein. (Os03t0172000-02)	1.03516	2.22151e-10	1.27921e-09
Os02g0617300		Similar to OSIGBa0157A06.7 protein. (Os02t0617300-01);Armadillo-like helical domain containing protein. (Os02t0617300-02)	1.25743	2.22297e-10	1.27963e-09
Os06g0491800		HAT dimerisation domain containing protein. (Os06t0491800-01)	1.28968	2.24624e-10	1.29259e-09
Os06g0234100	Deg protease 10, DEG PROTEASE 10	Peptidase S1C, HrtA/DegP2/Q/S family protein. (Os06t0234100-01);Similar to DEGP9 (DEGP PROTEASE 9); serine-type peptidase/ trypsin. (Os06t0234100-02)	0.996846	2.28085e-10	1.31164e-09
Os01g0716400		Violaxanthin de-epoxidase family protein. (Os01t0716400-01)	0.995614	2.2978e-10	1.32021e-09
Os04g0602600		Pentatricopeptide repeat domain containing protein. (Os04t0602600-01)	1.22501	2.37351e-10	1.36267e-09
Os09g0449600	F-box protein 490	Similar to F-box protein interaction domain containing protein, expressed. (Os09t0449600-01);Similar to F-box protein interaction domain containing protein, expressed. (Os09t0449600-02)	0.97483	2.38876e-10	1.37052e-09
Os11g0657100		Peptide chain release factor 1 family protein. (Os11t0657100-01)	0.911266	2.41382e-10	1.38398e-09
Os02g0169000		Similar to T6H22.2 protein. (Os02t0169000-01)	1.13452	2.42588e-10	1.38996e-09
Os03g0786700		N2,N2-dimethylguanosine tRNA methyltransferase family protein. (Os03t0786700-01)	0.945109	2.45583e-10	1.40556e-09
Os01g0142100	EGY2	Peptidase M50 family protein. (Os01t0142100-01);Similar to Metalloendopeptidase. (Os01t0142100-02)	0.888276	2.4563e-10	1.40556e-09
Os03g0283500		Pentatricopeptide repeat domain containing protein. (Os03t0283500-01)	1.45853	2.45798e-10	1.40594e-09
Os08g0133700		Similar to predicted protein. (Os08t0133700-00)	1.16909	2.4586e-10	1.40594e-09
Os04g0685600	RAPID LEAF SENESCENCE 2	Similar to H0723C07.3 protein. (Os04t0685600-01)	0.911725	2.46667e-10	1.41009e-09
Os09g0448900		Conserved hypothetical protein. (Os09t0448900-01)	0.958336	2.50344e-10	1.43017e-09
Os06g0319600		Poly(A) polymerase, central domain domain containing protein. (Os06t0319600-01)	0.961986	2.52109e-10	1.43978e-09
Os02g0788800	amino acid transporter-like 9	Amino acid transporter, transmembrane domain containing protein. (Os02t0788800-01);Similar to amino acid transporter family protein. (Os02t0788800-02)	0.925966	2.57938e-10	1.47017e-09
Os07g0675000		Similar to predicted protein. (Os07t0675000-01);Protein kinase-like domain containing protein. (Os07t0675000-02);Similar to IBR3 (IBA-RESPONSE 3); acyl-CoA dehydrogenase/ oxidoreductase. (Os07t0675000-03)	0.932585	2.59413e-10	1.47809e-09
Os01g0127400		Protein of unknown function DUF3326 domain containing protein. (Os01t0127400-00)	1.27789	2.62494e-10	1.49467e-09
Os03g0845500		Similar to Acyl-CoA synthetase-like protein. (Os03t0845500-01)	0.876992	2.66871e-10	1.5171e-09
Os04g0663100		Similar to OSIGBa0099L20.2 protein. (Os04t0663100-01)	0.964833	2.68875e-10	1.52749e-09
Os01g0553400	F-box protein 17	Cyclin-like F-box domain containing protein. (Os01t0553400-01)	1.09423	2.69637e-10	1.53132e-09
Os03g0134300		Similar to ATP phosphoribosyl transferase. (Os03t0134300-01)	1.05965	2.71386e-10	1.53924e-09
Os11g0148700		Zinc finger, RING/FYVE/PHD-type domain containing protein. (Os11t0148700-01)	0.982389	2.71337e-10	1.53924e-09
Os03g0423850		Similar to Helicase-like protein. (Os03t0423850-01)	1.0922	2.7293e-10	1.54749e-09
Os02g0822300		Similar to RNA-binding protein Nova-1. (Os02t0822300-00)	0.9677	2.73958e-10	1.55282e-09
Os08g0338200		Kelch related domain containing protein. (Os08t0338200-01)	0.961948	2.83716e-10	1.60394e-09
Os07g0669800		Zinc finger, CW-type domain containing protein. (Os07t0669800-01)	1.20076	2.84475e-10	1.6077e-09
Os11g0140700		Similar to Saccharopine dehydrogenase family protein, expressed. (Os11t0140700-01);Similar to Saccharopine dehydrogenase family protein, expressed. (Os11t0140700-02)	0.967822	2.85517e-10	1.61231e-09
Os12g0640800		Similar to Serine/threonine-protein kinase PRP4 homolog (EC 2.7.1.37) (PRP4 pre- mRNA processing factor 4 homolog) (PRP4 kinase). (Os12t0640800-01)	1.09769	2.86176e-10	1.61522e-09
Os01g0815700		Zinc finger, RanBP2-type domain containing protein. (Os01t0815700-01)	0.946386	2.86677e-10	1.61752e-09
Os09g0514900		Basic helix-loop-helix, Nulp1-type domain containing protein. (Os09t0514900-01)	0.960556	2.89863e-10	1.63443e-09
Os03g0378200		GWT1 family protein. (Os03t0378200-01)	1.29038	2.90715e-10	1.6387e-09
Os01g0109700		Similar to Paired amphipathic helix repeat-containing protein / transcription regulator-related. (Os01t0109700-01)	0.967681	2.9735e-10	1.67502e-09
Os06g0489500		CMP/dCMP deaminase, zinc-binding domain containing protein. (Os06t0489500-01)	1.09695	2.98657e-10	1.6802e-09
Os02g0326700	Rhomboid 6, RHOMBOID 6	Peptidase S54, rhomboid domain containing protein. (Os02t0326700-01)	0.928474	3.00521e-10	1.68904e-09
Os01g0266200		Conserved hypothetical protein. (Os01t0266200-01)	0.936275	3.04642e-10	1.71165e-09
Os03g0336700		PAP/25A core domain containing protein. (Os03t0336700-01);Hypothetical conserved gene. (Os03t0336700-02)	1.2781	3.0517e-10	1.71406e-09
Os02g0796400		Pentatricopeptide repeat domain containing protein. (Os02t0796400-00)	1.70244	3.14e-10	1.76252e-09
Os03g0321500		Protein of unknown function DUF632 domain containing protein. (Os03t0321500-01)	1.03471	3.16243e-10	1.77396e-09
Os09g0567366		Similar to Aldo-keto reductase/ oxidoreductase. (Os09t0567366-01);Similar to Aldo-keto reductase/ oxidoreductase. (Os09t0567366-02);Similar to Aldo-keto reductase/ oxidoreductase. (Os09t0567366-03)	0.895776	3.18178e-10	1.78387e-09
Os10g0378400	GIL1	Protein of unknown function DUF641, plant domain containing protein. (Os10t0378400-01)	0.981481	3.23215e-10	1.81014e-09
Os07g0258100		Conserved hypothetical protein. (Os07t0258100-01)	1.20656	3.23785e-10	1.81217e-09
Os01g0695100	Phosphoethanolamine N-Methyltransferase 1	Similar to Phosphoethanolamine N-methyltransferase. (Os01t0695100-01)	0.955623	3.24245e-10	1.81416e-09
Os08g0412100		NB-ARC domain containing protein. (Os08t0412100-01)	1.36875	3.27132e-10	1.82973e-09
Os06g0213200		Similar to Tic22. (Os06t0213200-01)	1.51295	3.28735e-10	1.8381e-09
Os08g0166400		Zinc finger, PMZ-type domain containing protein. (Os08t0166400-01)	1.42931	3.31824e-10	1.85418e-09
Os01g0851000		Carbohydrate/purine kinase domain containing protein. (Os01t0851000-01);Carbohydrate/purine kinase domain containing protein. (Os01t0851000-02)	1.09322	3.31742e-10	1.85418e-09
Os01g0636700	CSB	DEAD-like helicase, N-terminal domain containing protein. (Os01t0636700-01)	1.27445	3.32307e-10	1.85628e-09
Os06g0264900		Endonuclease/exonuclease/phosphatase domain containing protein. (Os06t0264900-00)	0.982161	3.32645e-10	1.85757e-09
Os01g0796500		Similar to predicted protein. (Os01t0796500-01)	1.0806	3.34392e-10	1.86673e-09
Os02g0608100		FAR1 domain containing protein. (Os02t0608100-01);Hypothetical conserved gene. (Os02t0608100-02)	0.977832	3.35797e-10	1.87397e-09
Os01g0549200		Hypothetical conserved gene. (Os01t0549200-01);ATPase-like, ATP-binding domain domain containing protein. (Os01t0549200-02);Hypothetical conserved gene. (Os01t0549200-03)	0.952299	3.48752e-10	1.9419e-09
Os03g0701000		Similar to HEAT repeat family protein, expressed. (Os03t0701000-01);Similar to cDNA clone:J013135O16, full insert sequence. (Os03t0701000-02)	0.914307	3.59563e-10	2.00081e-09
Os06g0244100		Tetratricopeptide-like helical domain containing protein. (Os06t0244100-01);Hypothetical conserved gene. (Os06t0244100-02)	1.25003	3.6133e-10	2.01e-09
Os12g0160900		FAR1 domain containing protein. (Os12t0160900-01)	1.33369	3.71111e-10	2.06111e-09
Os10g0447600		MT-A70 family protein. (Os10t0447600-01)	1.02371	3.7509e-10	2.08254e-09
Os01g0184900	brassinosteroid receptor kinase (BRI1)-interacting protein 104, BRI1-interacting protein 104, brassinosteroid receptor kinase-interacting protein 104	Similar to SSRP1 protein. (Os01t0184900-01);Similar to SSRP1 protein. (Os01t0184900-02)	0.991013	3.80633e-10	2.11129e-09
Os03g0112600		Similar to Plus-3 domain containing protein, expressed. (Os03t0112600-00)	1.4395	3.82987e-10	2.12299e-09
Os01g0218800	SET protein 1	Similar to Trithorax 5 (Fragment). (Os01t0218800-01);Similar to SET domain protein. (Os01t0218800-02)	0.957141	3.86577e-10	2.14221e-09
Os04g0405100		Similar to H0502B11.8 protein. (Os04t0405100-01)	1.15618	3.89167e-10	2.15588e-09
Os02g0521300		C2 domain containing protein. (Os02t0521300-01)	1.06754	3.93309e-10	2.17743e-09
Os03g0330000		Glycosyl transferase, family 8 protein. (Os03t0330000-01)	1.52179	3.9625e-10	2.19161e-09
Os06g0505302		Similar to SWEETIE (SWEETIE); binding. (Os06t0505302-00)	1.19243	4.00002e-10	2.20955e-09
Os04g0463800		Pentatricopeptide repeat domain containing protein. (Os04t0463800-01)	1.36477	4.03423e-10	2.22703e-09
Os03g0290500		Synaptojanin, N-terminal domain containing protein. (Os03t0290500-01)	0.95556	4.06106e-10	2.24113e-09
Os06g0134466		Hypothetical conserved gene. (Os06t0134466-01)	1.11563	4.11898e-10	2.27093e-09
Os08g0203600		Hypothetical conserved gene. (Os08t0203600-01);Hypothetical conserved gene. (Os08t0203600-02);Hypothetical conserved gene. (Os08t0203600-03);Similar to SHR5-receptor-like kinase (Fragment). (Os08t0203600-04);Similar to SHR5-receptor-like kinase (Fragment). (Os08t0203600-05);Similar to SHR5-receptor-like kinase (Fragment). (Os08t0203600-06)	1.0683	4.2385e-10	2.33271e-09
Os09g0306800	EMBRYONIC FLOWER 2B	Zinc finger, C2H2-type domain containing protein. (Os09t0306800-01)	0.937663	4.24008e-10	2.33271e-09
Os03g0102100		Similar to formyltetrahydrofolate deformylase. (Os03t0102100-01);Formyltetrahydrofolate deformylase family protein. (Os03t0102100-02)	0.910461	4.27045e-10	2.34773e-09
Os03g0344300		Similar to Ulp1 protease family, C-terminal catalytic domain containing protein, expressed. (Os03t0344300-01);Similar to Ulp1 protease family, C-terminal catalytic domain containing protein, expressed. (Os03t0344300-02)	1.16968	4.29082e-10	2.35819e-09
Os03g0126300		Similar to cDNA clone:001-042-G03, full insert sequence. (Os03t0126300-01);Similar to cDNA clone:001-042-G03, full insert sequence. (Os03t0126300-02);Similar to RPE1 protein. (Os03t0126300-03);Similar to cDNA clone:001-042-G03, full insert sequence. (Os03t0126300-04)	1.12307	4.36632e-10	2.39664e-09
Os07g0467600		Similar to Plus agglutinin. (Os07t0467600-01);Similar to predicted protein. (Os07t0467600-02)	0.994332	4.36907e-10	2.3974e-09
Os12g0197200		Conserved hypothetical protein. (Os12t0197200-01);Conserved hypothetical protein. (Os12t0197200-02)	1.31679	4.40617e-10	2.41623e-09
Os11g0481200		Protein of unknown function DUF246, plant family protein. (Os11t0481200-01)	0.904091	4.43653e-10	2.43134e-09
Os04g0544500		Similar to Similarities with spP40209 Saccharomyces cerevisiae YMR136w GAT2. (Os04t0544500-01)	1.20117	4.47642e-10	2.45088e-09
Os07g0147800		Hypothetical conserved gene. (Os07t0147800-00)	1.28456	4.59475e-10	2.51092e-09
Os03g0237600		Similar to ATMAP65-6; microtubule binding. (Os03t0237600-01);MAP65/ASE1 family protein. (Os03t0237600-02);MAP65/ASE1 family protein. (Os03t0237600-04)	0.942189	4.7189e-10	2.57552e-09
Os03g0822100		Similar to Transposase (Fragment). (Os03t0822100-01);Similar to cDNA clone:J033024N05, full insert sequence. (Os03t0822100-02)	1.71827	4.75005e-10	2.59171e-09
Os08g0504600		Nucleotide-binding, alpha-beta plait domain containing protein. (Os08t0504600-01);Similar to RNA recognition motif family protein. (Os08t0504600-02)	0.999131	4.81984e-10	2.62814e-09
Os06g0171800		VRR-NUC domain containing protein. (Os06t0171800-01)	1.26683	4.82181e-10	2.62839e-09
Os02g0529900		Pentatricopeptide repeat domain containing protein. (Os02t0529900-01)	1.05018	4.85116e-10	2.64355e-09
Os02g0139700	oxidosqualene cyclase 2, cycloartenol synthase 1	Similar to Cycloartenol synthase. (Os02t0139700-01)	0.88731	4.87219e-10	2.65252e-09
Os05g0302300	Jumonji 704	Putative H3K4 demethylase, Regulation of bacterial blight defense response (Os05t0302300-01)	0.952377	4.87511e-10	2.65328e-09
Os09g0250700		ABC-1 domain containing protein. (Os09t0250700-01)	0.918321	4.923e-10	2.67599e-09
Os01g0618200	protein phosphatase 2C07, protein phosphatase 2C 07, protein phosphatase 2C7, protein phosphatase 2C 7, protein phosphatase 11	Protein phosphatase 2C family protein. (Os01t0618200-01)	0.970296	4.97142e-10	2.70146e-09
Os09g0569200		Similar to Beta-amylase (EC 3.2.1.2) (1,4-alpha-D-glucan maltohydrolase). (Os09t0569200-01)	1.09017	4.9898e-10	2.7106e-09
Os08g0130400		AMP-dependent synthetase/ligase domain containing protein. (Os08t0130400-01)	1.36989	5.00451e-10	2.71774e-09
Os08g0175600		Similar to PolI-like DNA polymerase. (Os08t0175600-01)	1.05428	5.06882e-10	2.75008e-09
Os03g0340900	RSH1	Similar to RSH1. (Os03t0340900-01)	0.904304	5.08692e-10	2.75904e-09
Os05g0506200		KOW domain containing protein. (Os05t0506200-01)	1.04473	5.14411e-10	2.78832e-09
Os11g0661400		ATPase, AAA-type, core domain containing protein. (Os11t0661400-01)	0.894893	5.15893e-10	2.79373e-09
Os03g0295700		Conserved hypothetical protein. (Os03t0295700-01)	0.962999	5.17132e-10	2.7987e-09
Os12g0539700		Conserved hypothetical protein. (Os12t0539700-01);Conserved hypothetical protein. (Os12t0539700-02);Conserved hypothetical protein. (Os12t0539700-03);Similar to OSIGBa0135L04.2 protein. (Os12t0539700-04)	1.03065	5.18526e-10	2.80537e-09
Os08g0174800		Similar to Benzothiadiazole-induced somatic embryogenesis receptor kinase 1. (Os08t0174800-01);Similar to Benzothiadiazole-induced somatic embryogenesis receptor kinase 1. (Os08t0174800-02)	0.957321	5.33126e-10	2.88077e-09
Os03g0117800		Fructosamine/Ketosamine-3-kinase domain containing protein. (Os03t0117800-01)	1.16674	5.36447e-10	2.89601e-09
Os03g0425300		Similar to DGK1 (DIACYLGLYCEROL KINASE1); calcium ion binding / diacylglycerol kinase. (Os03t0425300-01);Similar to Diacylglycerol kinase 1 (EC 2.7.1.107) (Diglyceride kinase 1) (DGK 1) (DAG kinase 1). (Os03t0425300-02)	2.04418	5.53471e-10	2.98051e-09
Os01g0673500		Similar to predicted protein. (Os01t0673500-01);Similar to Katanin p60 ATPase-containing subunit A1 (EC 3.6.4.3) (Katanin p60 subunit A1) (p60 katanin). Splice isoform 2. (Os01t0673500-02);Similar to predicted protein. (Os01t0673500-03)	0.957393	5.54478e-10	2.985e-09
Os07g0148800		Conserved hypothetical protein. (Os07t0148800-01)	1.98329	5.61348e-10	3.01918e-09
Os04g0421900	EXOCYST COMPLEX COMPONENT SEC5	Similar to H0525E10.11 protein. (Os04t0421900-01)	1.01186	5.6575e-10	3.04003e-09
Os11g0110066		Hypothetical conserved gene. (Os11t0110066-01)	1.34395	5.67731e-10	3.04973e-09
Os05g0463600		Conserved hypothetical protein. (Os05t0463600-01);Conserved hypothetical protein. (Os05t0463600-02)	0.921382	5.68188e-10	3.05124e-09
Os05g0335100		Saposin-like domain containing protein. (Os05t0335100-01)	1.15819	5.69643e-10	3.05622e-09
Os02g0717400		Tetratricopeptide-like helical domain containing protein. (Os02t0717400-01)	0.921202	5.72462e-10	3.0704e-09
Os01g0971600	OsSTA45	Similar to Sn-glycerol-3-phosphate dehydrogenase (Fragment). (Os01t0971600-01)	1.78667	5.75415e-10	3.08528e-09
Os08g0230500		Protein of unknown function DUF537 family protein. (Os08t0230500-01)	0.945136	5.75692e-10	3.08582e-09
Os01g0730800		Mpv17/PMP22 family protein. (Os01t0730800-01);Similar to peroxisomal membrane protein 2. (Os01t0730800-02)	0.875216	5.81655e-10	3.11586e-09
Os02g0139200	PROTEIN ARGININE METHYLTRANSFERASE 5	Skb1 methyltransferase family protein. (Os02t0139200-01)	1.09123	5.87665e-10	3.1432e-09
Os04g0572600		Similar to DNA-directed RNA polymerase. (Os04t0572600-01)	1.39818	5.93455e-10	3.17319e-09
Os03g0131500		Vitamin K epoxide reductase domain containing protein. (Os03t0131500-01)	0.879017	5.98245e-10	3.19684e-09
Os02g0742100		Conserved hypothetical protein. (Os02t0742100-01);Conserved hypothetical protein. (Os02t0742100-02)	0.951989	6.00473e-10	3.20578e-09
Os06g0643900	PURPLE ACID PHOSPHATASE 26	Purple acid phosphatase (EC:3.1.3.2), Regulation of phosphate remobilization, Utilization of organic phosphorus (Os06t0643900-01)	0.890568	6.08399e-10	3.2461e-09
Os01g0383700	OsWD40-14	Similar to LEC14B protein. (Os01t0383700-01)	0.890289	6.09552e-10	3.25125e-09
Os07g0627800		Similar to DRG-like OBG family GTpase fused to an RNA binding domain TGS domain, Fun11p. (Os07t0627800-01)	1.02167	6.09841e-10	3.2518e-09
Os02g0754100		Similar to S1 self-incompatibility locus-linked pollen G211 protein. (Os02t0754100-01)	1.08445	6.11402e-10	3.25812e-09
Os11g0657300		Similar to Small nuclear ribonucleoprotein F (snRNP-F) (Sm protein F) (Sm-F) (SmF). (Os11t0657300-01)	1.13013	6.12677e-10	3.26391e-09
Os03g0684400	MRS2/MGT family member 6	Mg2+ transporter protein, CorA-like domain containing protein. (Os03t0684400-01)	1.02585	6.15926e-10	3.27921e-09
Os02g0786000		Similar to predicted protein. (Os02t0786000-01)	0.95693	6.36609e-10	3.38311e-09
Os03g0710900		Similar to CCAAT displacement protein-related / CDP-related. (Os03t0710900-00)	0.999212	6.52664e-10	3.46313e-09
Os01g0651100		Pentatricopeptide repeat domain containing protein. (Os01t0651100-01)	1.66086	6.60557e-10	3.50394e-09
Os12g0233300		Histidine triad (HIT) protein family protein. (Os12t0233300-01)	0.902369	6.62094e-10	3.51102e-09
Os03g0565500	mitochondrial elongation factor G	Similar to Elongation factor G 1, mitochondrial precursor (mEF-G-1) (EFGM). (Os03t0565500-01)	0.972995	6.65919e-10	3.52915e-09
Os03g0851900		ATPase, AFG1-like domain containing protein. (Os03t0851900-01);Similar to ATPase. (Os03t0851900-02)	0.964871	6.66874e-10	3.53313e-09
Os01g0924900	brassinosteroid receptor kinase (BRI1)-interacting protein 112, BRI1-interacting protein 112, brassinosteroid receptor kinase-interacting protein 112	GTP-binding signal recognition particle SRP54, G-domain containing protein. (Os01t0924900-01);Similar to BRI1-KD interacting protein 112 (Fragment). (Os01t0924900-02)	1.05317	6.67276e-10	3.53418e-09
Os04g0177600		Similar to Actin-related protein 9. (Os04t0177600-01);Actin/actin-like family protein. (Os04t0177600-02)	1.03262	6.74198e-10	3.56867e-09
Os06g0188800	Glutamate receptor homolog 4.4	Extracellular solute-binding protein, family 3 domain containing protein. (Os06t0188800-01);Extracellular solute-binding protein, family 3 domain containing protein. (Os06t0188800-02)	1.00384	6.75314e-10	3.57349e-09
Os05g0156600	TUBG2	Similar to Tubulin gamma-1 chain (Gamma-1 tubulin). (Os05t0156600-01)	1.02884	6.80837e-10	3.59942e-09
Os06g0632700		MULE transposase, conserved domain domain containing protein. (Os06t0632700-01);Hypothetical conserved gene. (Os06t0632700-02)	1.01402	6.81998e-10	3.60446e-09
Os10g0447100	UBIQUITIN-CONJUGATING ENZYME 10	Similar to Ubiquitin-conjugating enzyme E2-21 kDa 2 (EC 6.3.2.19) (Ubiquitin- protein ligase 5) (Ubiquitin carrier protein 5). (Os10t0447100-01);Similar to Ubiquitin carrier protein. (Os10t0447100-02)	0.860189	7.01064e-10	3.6996e-09
Os08g0424200		Similar to Methylcrotonoyl-CoA carboxylase beta chain, mitochondrial precursor (EC 6.4.1.4) (3-Methylcrotonyl-CoA carboxylase 2) (MCCase beta subunit) (3-methylcrotonyl-CoA:carbon dioxide ligase beta subunit). (Os08t0424200-01);Non-protein coding transcript. (Os08t0424200-02)	0.978477	7.02367e-10	3.70535e-09
Os11g0620400		Sugar/inositol transporter domain containing protein. (Os11t0620400-01);Sugar/inositol transporter domain containing protein. (Os11t0620400-02)	1.02281	7.16341e-10	3.77563e-09
Os08g0554050		Similar to auxin-independent growth promoter. (Os08t0554050-01)	1.21384	7.19354e-10	3.79036e-09
Os03g0219800		Conserved hypothetical protein. (Os03t0219800-01);Conserved hypothetical protein. (Os03t0219800-02);Conserved hypothetical protein. (Os03t0219800-03)	0.978124	7.22437e-10	3.80314e-09
Os02g0507400		Protein of unknown function DUF493 family protein. (Os02t0507400-01);Protein of unknown function DUF493 family protein. (Os02t0507400-02);Similar to OSIGBa0148P16.4 protein. (Os02t0507400-03)	0.897152	7.24314e-10	3.81071e-09
Os02g0798700		Neurochondrin domain containing protein. (Os02t0798700-01)	1.13683	7.29829e-10	3.83624e-09
Os11g0102800		Conserved hypothetical protein. (Os11t0102800-00)	1.15623	7.34778e-10	3.85992e-09
Os02g0122900		Similar to Dimethyladenosine transferase. (Os02t0122900-01)	1.06681	7.36189e-10	3.86499e-09
Os10g0476900		Pentatricopeptide repeat domain containing protein. (Os10t0476900-01)	0.940676	7.36725e-10	3.86664e-09
Os01g0510100	MITOGEN-ACTIVATED PROTEIN KINASE KINASE 6	MAP kinase kinase 1. (Os01t0510100-01)	0.970387	7.41651e-10	3.89014e-09
Os01g0826900		Domain of unknown function DUF399 domain containing protein. (Os01t0826900-01)	1.09296	7.42638e-10	3.89414e-09
Os01g0500825		Conserved hypothetical protein. (Os01t0500825-00)	1.90968	7.49869e-10	3.92969e-09
Os08g0374100	UBIQUITIN-CONJUGATING ENZYME 5	Similar to Ubiquitin carrier protein. (Os08t0374100-01);Similar to Ubiquitin carrier protein. (Os08t0374100-02)	0.984461	7.49778e-10	3.92969e-09
Os04g0614650		Similar to OSIGBa0126B18.8 protein. (Os04t0614650-00)	1.11971	7.55904e-10	3.95892e-09
Os01g0966300		Similar to Mitochondrial processing peptidase. (Os01t0966300-01)	0.941231	7.70442e-10	4.02777e-09
Os09g0387150		Conserved hypothetical protein. (Os09t0387150-01)	1.16276	7.71213e-10	4.03059e-09
Os08g0332700		Conserved hypothetical protein. (Os08t0332700-01);Hypothetical conserved gene. (Os08t0332700-02);Pentatricopeptide repeat containing protein. (Os08t0332700-03);Hypothetical conserved gene. (Os08t0332700-04)	0.946222	7.87473e-10	4.11433e-09
Os03g0366200	CDPK-RELATED KINASE 1	Similar to Calcium/calmodulin-dependent serine/threonine-protein kinase 1. (Os03t0366200-01)	0.988626	7.88703e-10	4.11914e-09
Os05g0164100	fructose-6-phosphate-2-kinase/fructose-2, 6-bisphosphatase 1, F6P2K/F26BPase1	Similar to Fructose-6-phosphate 2-kinase/fructose-2,6-bisphosphatase (EC 2.7.1.105) (EC 3.1.3.46) (Fragment). (Os05t0164100-01);Similar to Fructose-6-phosphate-2-kinase/fructose-2, 6-bisphosphatase. (Os05t0164100-02);Similar to Fructose-6-phosphate-2-kinase/fructose-2, 6-bisphosphatase. (Os05t0164100-03)	0.959224	7.88867e-10	4.11914e-09
Os06g0612200		RNA polymerase Rpb1, domain 5 containing protein. (Os06t0612200-01)	1.26054	7.92315e-10	4.1359e-09
Os08g0333000		Similar to SWP (STRUWWELPETER). (Os08t0333000-01);Similar to predicted protein. (Os08t0333000-02)	0.950356	7.96522e-10	4.15411e-09
Os02g0741500		Ribbon-helix-helix domain containing protein. (Os02t0741500-01)	1.37268	8.07089e-10	4.20543e-09
Os03g0262300		Hypothetical conserved gene. (Os03t0262300-01)	1.23506	8.15931e-10	4.24768e-09
Os08g0127600		Heat shock protein DnaJ, N-terminal domain containing protein. (Os08t0127600-01)	0.96814	8.18035e-10	4.25609e-09
Os01g0551900	OsWD40-15	Similar to transducin family protein / WD-40 repeat family protein. (Os01t0551900-01);Similar to predicted protein. (Os01t0551900-02)	1.00445	8.45632e-10	4.39309e-09
Os02g0795900	RNA helicase 1	Similar to DEAD box-like RNA helicase (Fragment). (Os02t0795900-01)	1.10655	8.48723e-10	4.40727e-09
Os01g0221700		Similar to GDT1-like protein 1, chloroplastic. (Os01t0221700-00)	1.01553	8.48869e-10	4.40727e-09
Os10g0350500		Similar to mtn21-like protein. (Os10t0350500-01)	1.0031	8.51166e-10	4.41655e-09
Os04g0227100		Hypothetical protein. (Os04t0227100-01)	1.10757	8.51488e-10	4.4169e-09
Os04g0459700		Similar to H0219H12.3 protein. (Os04t0459700-01);Nucleosome assembly protein (NAP) family protein. (Os04t0459700-02)	1.01228	8.56071e-10	4.43935e-09
Os03g0223700		Armadillo-like helical domain containing protein. (Os03t0223700-01)	0.905501	8.60606e-10	4.46021e-09
Os01g0852200	PHT4;3	Similar to sialin. (Os01t0852200-01);Similar to sialin. (Os01t0852200-02);Major facilitator superfamily protein. (Os01t0852200-03)	1.31532	8.63485e-10	4.47379e-09
Os03g0616400	CA2+-ATPASE 3	Similar to Plasma membrane Ca2+-ATPase. (Os03t0616400-01);Similar to P-type ATPase (Fragment). (Os03t0616400-02)	0.973988	8.65024e-10	4.47909e-09
Os01g0768200		TRAM, LAG1 and CLN8 homology domain containing protein. (Os01t0768200-01)	0.930563	8.73941e-10	4.52392e-09
Os03g0670100	ABC TRANSPORTER I FAMILY MEMBER 9	Similar to ATP-binding protein of ABC transporter. (Os03t0670100-01)	0.944698	8.88062e-10	4.59422e-09
Os05g0418000	GDP dissociation inhibitor 1, GDP dissociation inhibitor1, GDP dissociation inhibitor protein OsGDI1, GDP-dissociation inhibitor 1	GDP dissociation inhibitor protein OsGDI1. (Os05t0418000-01)	0.903239	8.88316e-10	4.59422e-09
Os05g0539400	BETA-GALACTOSIDASE 9	Glycoside hydrolase, family 35 protein. (Os05t0539400-01)	1.02627	8.96719e-10	4.63354e-09
Os06g0185900	GLUTATHIONE PEROXIDASE 4	Similar to Glutathione peroxidase. (Os06t0185900-01)	1.00443	8.96496e-10	4.63354e-09
Os03g0208500	BACTERIOCIDE EFFECT 2	Integral membrane protein. (Os03t0208500-01);Integral membrane protein, Metal ion transport (Os03t0208500-02)	0.925636	8.9856e-10	4.64167e-09
Os01g0177200		Similar to Ubiquitin-specific protease 14. (Os01t0177200-01)	0.957776	9.11398e-10	4.70659e-09
Os02g0470600		Similar to phosphoinositide binding. (Os02t0470600-00)	1.4703	9.19954e-10	4.74795e-09
Os01g0589000		Nucleic acid-binding, OB-fold domain containing protein. (Os01t0589000-01)	1.16308	9.23541e-10	4.76504e-09
Os04g0629100	SET protein 21	Similar to H0303G06.16 protein. (Os04t0629100-01);Similar to H0303G06.16 protein. (Os04t0629100-02)	1.27286	9.43285e-10	4.86258e-09
Os03g0221800		Similar to Leucine Rich Repeat family protein, expressed. (Os03t0221800-01)	1.19485	9.56139e-10	4.923e-09
Os05g0151000		Similar to DNA-directed RNA polymerase. (Os05t0151000-00)	1.76092	9.56502e-10	4.9234e-09
Os04g0182650		Similar to predicted protein. (Os04t0182650-00)	0.96939	9.63125e-10	4.95456e-09
Os02g0510000	DnaJ domain protein C18	Similar to Chaperone protein dnaJ. (Os02t0510000-01);Similar to Chaperone protein dnaJ. (Os02t0510000-02)	0.908787	9.64018e-10	4.95769e-09
Os02g0639000	LESION MIMIC AND SENESCENCE	Double stranded RNA binding domain (dsRBD) containing protein, Regulation of stress responses (Os02t0639000-01)	1.02298	9.72333e-10	4.99601e-09
Os03g0407000		von Willebrand factor, type A domain containing protein. (Os03t0407000-01)	0.874314	9.9971e-10	5.1306e-09
Os07g0568200		Homeodomain-related containing protein. (Os07t0568200-01)	1.12741	1.00806e-09	5.16733e-09
Os02g0267000		Similar to Signal peptidase I (EC 3.4.21.89) (Leader peptidase I). (Os02t0267000-01)	1.30065	1.01187e-09	5.1823e-09
Os05g0445900	REPRESSOR OF SILENCING 1c	5-methylcytosine DNA glycosylase/lyase, Demethylation of retrotransposon Tos17, Promotion of Tos17 transposition, Seed development (Os05t0445900-01);5-methylcytosine DNA glycosylase/lyase (Os05t0445900-02)	1.18835	1.0138e-09	5.18817e-09
Os03g0344900	Clp protease 5, CLP PROTEASE 5	Similar to ATP-dependent Clp protease proteolytic subunit. (Os03t0344900-00)	0.836695	1.01391e-09	5.18817e-09
Os11g0142500		Similar to 2-isopropylmalate synthase B. (Os11t0142500-00)	1.07692	1.02119e-09	5.22231e-09
Os09g0497000		Adenine nucleotide translocator 1 domain containing protein. (Os09t0497000-01)	1.06997	1.05358e-09	5.37845e-09
Os10g0316400		Conserved hypothetical protein. (Os10t0316400-01);Hypothetical conserved gene. (Os10t0316400-02)	0.943639	1.07039e-09	5.46265e-09
Os03g0607500		Similar to Seed maturation protein PM23 (Fragment). (Os03t0607500-01)	0.929832	1.07194e-09	5.46736e-09
Os05g0109600		RNA binding protein PufA. (Os05t0109600-01)	1.04297	1.07343e-09	5.4725e-09
Os07g0165000		Similar to Prolyl-tRNA synthetase. (Os07t0165000-01)	1.09984	1.10329e-09	5.61362e-09
Os08g0255500		Similar to BRASSINOSTEROID INSENSITIVE 1-associated receptor kinase 1. (Os08t0255500-00)	0.974378	1.11021e-09	5.64598e-09
Os11g0638900		Armadillo-type fold domain containing protein. (Os11t0638900-01)	0.94594	1.11378e-09	5.6625e-09
Os12g0156900		Pentatricopeptide repeat domain containing protein. (Os12t0156900-00)	1.99551	1.14137e-09	5.79768e-09
Os11g0433200		Protease-associated domain, PA domain containing protein. (Os11t0433200-01);Similar to predicted protein. (Os11t0433200-02)	0.864923	1.14896e-09	5.83452e-09
Os02g0736500		Nicastrin family protein. (Os02t0736500-01)	0.893895	1.15169e-09	5.84664e-09
Os10g0546300		Protein of unknown function DUF2451, C-terminal domain containing protein. (Os10t0546300-01)	0.950029	1.16194e-09	5.89696e-09
Os06g0109600		Similar to Uridylate kinase (EC 2.7.4.-) (UK) (Uridine monophosphate kinase) (UMP kinase) (UMP/CMP kinase). (Os06t0109600-01)	1.20872	1.1623e-09	5.89707e-09
Os08g0107400		Similar to GDP-mannose transporter. (Os08t0107400-01);Similar to predicted protein. (Os08t0107400-02)	1.13321	1.165e-09	5.90905e-09
Os05g0305100		Similar to Transcription factor IIIB 90 kDa subunit (TFIIIB90) (hTFIIIB90) (B- related factor 1) (BRF-1) (hBRF) (TATA box-binding protein-associated factor, RNA polymerase III, subunit 2) (TAF3B2). Splice isoform 2. (Os05t0305100-01)	0.864847	1.18413e-09	6.00432e-09
Os10g0357800		N2,N2-dimethylguanosine tRNA methyltransferase family protein. (Os10t0357800-01)	1.02509	1.20993e-09	6.12798e-09
Os02g0666300	YODA 2, OsYODA2, YODA2	Similar to MAP3Ka. (Os02t0666300-01)	0.936152	1.23499e-09	6.25128e-09
Os11g0533500	retinoblastoma protein homolog 1, etinoblastoma-related 1, retinoblastoma-related protein-2	Similar to Retinoblastoma-related protein 2b (Fragment). (Os11t0533500-01);Similar to Retinoblastoma-related protein 2b (Fragment). (Os11t0533500-02)	0.988836	1.23731e-09	6.26117e-09
Os11g0219000	Clp protease 12, CLP PROTEASE 12	Peptidase S16, lon N-terminal domain containing protein. (Os11t0219000-01)	1.12977	1.23901e-09	6.26796e-09
Os04g0511600	RING finger protein	Similar to RING-H2 finger protein ATL3G. (Os04t0511600-01);Similar to OSIGBa0157K09-H0214G12.17 protein. (Os04t0511600-02)	1.03104	1.24652e-09	6.30228e-09
Os10g0382400		Conserved hypothetical protein. (Os10t0382400-01)	0.951724	1.24832e-09	6.30954e-09
Os08g0338700		Similar to Chaperone GrpE type 2. (Os08t0338700-01)	0.972395	1.25106e-09	6.32156e-09
Os03g0107800	Protein phosphatase 42	Similar to Starch excess 4. (Os03t0107800-01);Hypothetical conserved gene. (Os03t0107800-02)	0.914342	1.25473e-09	6.33824e-09
Os02g0121000		Similar to Glutamyl-tRNA synthetase (EC 6.1.1.17) (Glutamate--tRNA ligase) (GluRS). (Os02t0121000-01)	0.926089	1.25866e-09	6.35627e-09
Os12g0600400		Similar to Pyridoxal kinase. (Os12t0600400-01)	0.920496	1.27884e-09	6.45442e-09
Os10g0183000	Low seed setting related	NB-LRR protein, Immune response (Os10t0183000-01);NB-ARC domain containing protein. (Os10t0183000-02)	1.24751	1.30648e-09	6.58245e-09
Os05g0144200		Similar to glioma tumor suppressor-like protein. (Os05t0144200-01)	0.986272	1.31194e-09	6.60801e-09
Os08g0540500		Bicoid-interacting 3 domain containing protein. (Os08t0540500-01)	1.21088	1.35555e-09	6.81914e-09
Os05g0579900	DnaJ domain protein C52	Similar to 10A19I.11. (Os05t0579900-01);Heat shock protein DnaJ, N-terminal domain containing protein. (Os05t0579900-02)	1.03734	1.35607e-09	6.81914e-09
Os03g0317000		Similar to High-glucose-regulated protein 8-like. (Os03t0317000-01)	0.914365	1.35621e-09	6.81914e-09
Os02g0806000		Acyl-CoA N-acyltransferase domain containing protein. (Os02t0806000-01);Similar to N-acetyltransferase. (Os02t0806000-02)	0.875593	1.35537e-09	6.81914e-09
Os07g0565100		Similar to 40S ribosomal protein S11. (Os07t0565100-00)	1.42878	1.37211e-09	6.89507e-09
Os03g0213300		Phosphopantetheine attachment site domain containing protein. (Os03t0213300-01);Hypothetical conserved gene. (Os03t0213300-02)	0.964195	1.37585e-09	6.91093e-09
Os12g0611200	RNA helicase 9	RNA helicase. (Os12t0611200-01)	0.823091	1.37606e-09	6.91093e-09
Os02g0728100	Protease IV 1, PROTEASE IV 1	Similar to SPPA; serine-type endopeptidase. (Os02t0728100-01);Peptidase S49 domain containing protein. (Os02t0728100-02)	0.836369	1.37811e-09	6.91831e-09
Os01g0149900		Conserved hypothetical protein. (Os01t0149900-01)	1.2931	1.38426e-09	6.9441e-09
Os02g0732700	Mediator 23_1	Mediator complex, subunit Med23 domain containing protein. (Os02t0732700-01);Similar to F26F24.8. (Os02t0732700-02);Similar to F26F24.8. (Os02t0732700-03)	1.01712	1.38956e-09	6.96869e-09
Os03g0719900	PROTEIN TRANSPORTER 8	Similar to Peptide transporter 1. (Os03t0719900-01);Similar to Peptide transporter 1. (Os03t0719900-02);Similar to Peptide transporter. (Os03t0719900-03);Similar to Peptide transporter 1. (Os03t0719900-04)	0.893889	1.39591e-09	6.99849e-09
Os11g0433500	SEC23 protein	Similar to Protein transport protein Sec23A (SEC23-related protein A). (Os11t0433500-01)	1.04321	1.40223e-09	7.02812e-09
Os09g0286400	NA+/H+ ANTIPORTER 5	Sodium/hydrogen exchanger subfamily protein. (Os09t0286400-01)	0.877341	1.40356e-09	7.03278e-09
Os06g0608300		Similar to Small nuclear ribonucleoprotein component. (Os06t0608300-01);Similar to U5 small nuclear ribonucleoprotein component. (Os06t0608300-02)	0.900846	1.41059e-09	7.06598e-09
Os01g0865600	basic helix-loop-helix protein 149	Basic helix-loop-helix dimerisation region bHLH domain containing protein. (Os01t0865600-01);Basic helix-loop-helix dimerisation region bHLH domain containing protein. (Os01t0865600-02)	1.05741	1.41841e-09	7.10102e-09
Os12g0489100	single domain MDC protein 13, single MATH domain containing protein 13	Similar to Ubiquitin-specific protease 12. (Os12t0489100-01)	1.49418	1.4265e-09	7.13736e-09
Os07g0661300		Similar to Ubiquitin-specific protease 24. (Os07t0661300-01)	0.92629	1.4269e-09	7.13736e-09
Os07g0486100		RFT1 domain containing protein. (Os07t0486100-01);Similar to cDNA clone:J023027L06, full insert sequence. (Os07t0486100-02)	1.14517	1.43106e-09	7.15611e-09
Os09g0565500		Conserved hypothetical protein. (Os09t0565500-01)	1.11031	1.43855e-09	7.19149e-09
Os10g0516300		Similar to ETFQO (electron-transfer flavoprotein:ubiquinone oxidoreductase); catalytic/ electron carrier/ electron-transferring-flavoprotein dehydrogenase. (Os10t0516300-01)	1.18146	1.44272e-09	7.2103e-09
Os03g0700800		Similar to EIN2. (Os03t0700800-01);Hypothetical conserved gene. (Os03t0700800-02);Similar to Ethylene insensitive 2. (Os03t0700800-03)	0.887857	1.45558e-09	7.27248e-09
Os12g0429200	BETA-GALACTOSIDASE 13	Similar to Relative to SR12 protein (Fragment). (Os12t0429200-01)	0.938403	1.46412e-09	7.31303e-09
Os05g0332300	CALCINEURIN B-LIKE PROTEIN-INTERACTING PROTEIN KINASE 18	Similar to CBL-interacting protein kinase 2. (Os05t0332300-01);Similar to cDNA clone:J033034P20, full insert sequence. (Os05t0332300-02)	1.37815	1.50181e-09	7.49266e-09
Os04g0386500		Similar to OSIGBa0148P16.4 protein. (Os04t0386500-01)	0.847529	1.50536e-09	7.50819e-09
Os04g0607200		Hypothetical conserved gene. (Os04t0607200-01);Conserved hypothetical protein. (Os04t0607200-02);Conserved hypothetical protein. (Os04t0607200-03)	1.56379	1.51357e-09	7.54483e-09
Os07g0141500		Zinc finger, SWIM-type domain containing protein. (Os07t0141500-01)	1.68552	1.51848e-09	7.56713e-09
Os06g0161300	F-box protein 297	Hypothetical conserved gene. (Os06t0161300-01)	1.32939	1.52235e-09	7.58424e-09
Os03g0633400	F-box protein 156	Similar to Leucine Rich Repeat family protein, expressed. (Os03t0633400-01)	0.9503	1.55094e-09	7.71339e-09
Os01g0138900		Mandelate racemase/muconate lactonizing enzyme family protein. (Os01t0138900-01)	0.828335	1.55058e-09	7.71339e-09
Os01g0717000		Similar to GmCK1p (EC 2.7.1.32). (Os01t0717000-01);Similar to Choline kinase. (Os01t0717000-02);Similar to Choline kinase. (Os01t0717000-05)	1.07822	1.56477e-09	7.77771e-09
Os04g0421800		EF-Hand type domain containing protein. (Os04t0421800-01)	1.04733	1.57884e-09	7.84315e-09
Os07g0184900	rice homolog of Ku70, Ku70 homolog	ATP-dependent DNA helicase 2 subunit KU70, Maintenance of chromosomal stability, Developmental growth, Telomere length regulation (Os07t0184900-01);Hypothetical conserved gene. (Os07t0184900-02);Similar to Ku70 homolog. (Os07t0184900-03);Hypothetical conserved gene. (Os07t0184900-04)	1.14996	1.58484e-09	7.87074e-09
Os04g0665500		Similar to H1005F08.9 protein. (Os04t0665500-01)	0.991803	1.59846e-09	7.93381e-09
Os01g0857500		Xanthine/uracil/vitamin C permease family protein. (Os01t0857500-01)	1.33898	1.60864e-09	7.97978e-09
Os01g0598900		Cytoplasmic tRNA 2-thiolation protein 1. (Os01t0598900-00)	0.88603	1.61119e-09	7.98937e-09
Os07g0646300		Hypothetical conserved gene. (Os07t0646300-01);Conserved hypothetical protein. (Os07t0646300-02)	1.06173	1.61779e-09	8.01832e-09
Os01g0769900	PTAC12	Similar to PTAC12 (PLASTID TRANSCRIPTIONALLY ACTIVE12). (Os01t0769900-01)	0.929722	1.62997e-09	8.07639e-09
Os04g0295400		Hypothetical conserved gene. (Os04t0295400-01);Mannose-binding lectin domain containing protein. (Os04t0295400-02)	1.03935	1.64089e-09	8.12351e-09
Os05g0489000		Endonuclease/exonuclease/phosphatase domain containing protein. (Os05t0489000-01)	1.01351	1.65414e-09	8.18678e-09
Os02g0173100	P-450 97B4	Similar to cytochrome P450. (Os02t0173100-01);Similar to cytochrome P450. (Os02t0173100-02);Similar to Cytochrome P450 97B3 (EC 1.14.-.-). (Os02t0173100-03);Similar to cDNA clone:J013071M18, full insert sequence. (Os02t0173100-04)	0.885853	1.65844e-09	8.20339e-09
Os04g0223000		Sec1-like protein family protein. (Os04t0223000-01)	0.950119	1.65959e-09	8.20675e-09
Os01g0125900	UBIQUITIN-CONJUGATING ENZYME 34	Ubiquitin-conjugating enzyme/RWD-like domain containing protein. (Os01t0125900-01)	0.919291	1.67783e-09	8.29459e-09
Os01g0375100	DnaJ domain protein C6	Similar to DnAJ-like protein slr0093. (Os01t0375100-01)	1.09183	1.68628e-09	8.33159e-09
Os02g0208600		Transcription elongation factor S-II, central region domain containing protein. (Os02t0208600-01)	0.918741	1.69283e-09	8.36159e-09
Os07g0530600	PDRP1	Protein of unknown function DUF299 family protein. (Os07t0530600-01)	0.872137	1.71967e-09	8.48932e-09
Os03g0752100	PHYTOCHROME C	Similar to Phytochrome C. (Os03t0752100-01)	0.87559	1.72648e-09	8.52055e-09
Os04g0517400		Similar to Plant glycogenin-like starch initiation protein (Fragment). (Os04t0517400-01)	0.922651	1.74992e-09	8.63072e-09
Os05g0535500		tRNAHis guanylyltransferase domain containing protein. (Os05t0535500-01)	1.131	1.75447e-09	8.64638e-09
Os03g0202500	F-box protein 132	Cyclin-like F-box domain containing protein. (Os03t0202500-01)	1.38574	1.7877e-09	8.80269e-09
Os08g0206600		Similar to AICARFT/IMPCHase bienzyme family protein. (Os08t0206600-01);AICARFT/IMPCHase bienzyme family protein. (Os08t0206600-02)	0.907847	1.79475e-09	8.83485e-09
Os04g0660200		Similar to H0112G12.2 protein. (Os04t0660200-01)	0.916445	1.7999e-09	8.8577e-09
Os03g0736000		Similar to NOT2/NOT3/NOT5 family protein, expressed. (Os03t0736000-01);Similar to NOT2/NOT3/NOT5 family protein, expressed. (Os03t0736000-02)	0.857073	1.81626e-09	8.93314e-09
Os05g0147500	Deg protease 6, DEG PROTEASE 6	Similar to DEGP2 (DEGP PROTEASE 2); serine-type peptidase/ trypsin. (Os05t0147500-01);Serine endopeptidase DegP2 domain containing protein. (Os05t0147500-02);Similar to DEGP2 (DEGP PROTEASE 2); serine-type peptidase/ trypsin. (Os05t0147500-03)	1.07604	1.83119e-09	9.0015e-09
Os07g0606500		Hypothetical conserved gene. (Os07t0606500-01);Similar to ATP-dependent RNA helicase, eIF-4A family. (Os07t0606500-02)	0.973385	1.8364e-09	9.02457e-09
Os02g0752000		Cellular retinaldehyde-binding/triple function, C-terminal domain containing protein. (Os02t0752000-01);Similar to predicted protein. (Os02t0752000-02)	1.18757	1.84005e-09	9.03255e-09
Os03g0824100	plastid transcriptionally active chromosome protein 2	Pentatricopeptide repeat protein, Regulation of chloroplast development (Os03t0824100-01)	0.98214	1.84063e-09	9.03255e-09
Os12g0507000		Similar to Molybdopterin biosynthesis CNX2 protein (Molybdenum cofactor biosynthesis enzyme CNX2). (Os12t0507000-01);Similar to CNX2 (COFACTOR OF NITRATE REDUCTASE AND XANTHINE DEHYDROGENASE 2); catalytic. (Os12t0507000-02)	0.90052	1.84169e-09	9.03519e-09
Os05g0227700	EUKARYOTIC INITIATION FACTOR 3L	Similar to Eukaryotic translation initiation factor 3 subunit 6-interacting protein. (Os05t0227700-01);Similar to Eukaryotic translation initiation factor 3 subunit 6-interacting protein. (Os05t0227700-02);Similar to Eukaryotic translation initiation factor 3 subunit 6-interacting protein. (Os05t0227700-03)	0.907796	1.85776e-09	9.10891e-09
Os11g0169100		Sec1-like protein family protein. (Os11t0169100-01)	1.01971	1.88412e-09	9.22772e-09
Os06g0489200		Protein of unknown function DUF1604 domain containing protein. (Os06t0489200-01)	1.04191	1.90425e-09	9.31843e-09
Os03g0225500	NUCLEAR PORIN 133	Nucleoporin, Common symbiosis signaling (SYM) pathway (Os03t0225500-01);Nucleoporin, Nup133/Nup155-like, N-terminal domain containing protein. (Os03t0225500-02)	1.0499	1.91866e-09	9.38631e-09
Os04g0609700		Zinc finger, RING/FYVE/PHD-type domain containing protein. (Os04t0609700-01);Similar to H0702G05.10 protein. (Os04t0609700-02)	1.01731	1.93037e-09	9.43563e-09
Os01g0388500		Similar to Fibronectin, type III-like fold. (Os01t0388500-00)	1.20664	1.93273e-09	9.44447e-09
Os06g0505202		Hypothetical conserved gene. (Os06t0505202-00)	1.76934	1.97252e-09	9.62267e-09
Os03g0784000		Similar to deoxyribodipyrimidine photolyase. (Os03t0784000-01);Similar to deoxyribodipyrimidine photolyase. (Os03t0784000-02);FAD dependent oxidoreductase family protein. (Os03t0784000-03)	0.856625	2.02715e-09	9.88087e-09
Os03g0313600		Similar to Genes for GrpE, DnaK and DnaJ, complete and partial cds. (Fragment). (Os03t0313600-01)	0.90602	2.02806e-09	9.88252e-09
Os12g0556600		CTP synthase family protein. (Os12t0556600-01);Similar to CTP synthase. (Os12t0556600-02)	0.995661	2.06662e-09	1.0062e-08
Os12g0538700	GLUTAREDOXIN 29	Similar to AT.I.24-1 protein (Fragment). (Os12t0538700-01)	2.31308	2.07039e-09	1.00747e-08
Os06g0301300		Similar to predicted protein. (Os06t0301300-00)	1.14466	2.07979e-09	1.01175e-08
Os09g0521900	REDUCED ADH ACTIVITY	Holliday junction resolvase, 5'-flap endonuclease, Homologous recombinational DNA repair, Microspore development (Os09t0521900-01)	1.26	2.08626e-09	1.01462e-08
Os09g0535000		Similar to Triosephosphate isomerase. (Os09t0535000-01);Similar to Triosephosphate isomerase, chloroplast precursor (EC 5.3.1.1) (TIM) (Triose-phosphate isomerase). (Os09t0535000-02);Similar to Triosephosphate isomerase. (Os09t0535000-03)	1.25336	2.09323e-09	1.01744e-08
Os04g0479700		Similar to Phosphomethylpyrimidine kinase/thiamin-phosphate pyrophosphorylase. (Os04t0479700-01)	1.60798	2.12018e-09	1.0291e-08
Os07g0693700		WD40 repeat-like domain containing protein. (Os07t0693700-01)	0.912803	2.13071e-09	1.03392e-08
Os12g0113500	CALCINEURIN B-LIKE PROTEIN-INTERACTING PROTEIN KINASE 14	Similar to CBL-interacting protein kinase 14. (Os12t0113500-01);Serine/threonine protein kinase, Microbe-assosiated molecular pattern (MAMP)-induced defense signaling pathway (Os12t0113500-02)	0.918982	2.13166e-09	1.03409e-08
Os03g0703300		Calponin-like actin-binding domain containing protein. (Os03t0703300-01);Hypothetical conserved gene. (Os03t0703300-02)	1.06331	2.13314e-09	1.03452e-08
Os09g0130800		Similar to predicted protein. (Os09t0130800-01);DEAD-like helicase, N-terminal domain containing protein. (Os09t0130800-02);Similar to predicted protein. (Os09t0130800-03);Similar to predicted protein. (Os09t0130800-04)	0.870146	2.14049e-09	1.0378e-08
Os03g0597200	young seedling albino	Pentatricopeptide repeat protein, Chloroplast development (Os03t0597200-01)	1.14036	2.15276e-09	1.04345e-08
Os10g0422075		Similar to Viral A-type inclusion protein repeat containing protein, expressed. (Os10t0422075-00)	1.39324	2.15923e-09	1.0463e-08
Os01g0837500		Similar to Ruvbl1 protein. (Os01t0837500-01);Similar to DNA helicase, TBP-interacting protein. (Os01t0837500-02)	0.974418	2.16125e-09	1.04699e-08
Os11g0550300		Hypothetical protein. (Os11t0550300-01)	1.43613	2.16444e-09	1.04824e-08
Os01g0513800		Similar to Brix domain containing protein 1 homolog. (Os01t0513800-01)	0.88975	2.17381e-09	1.05219e-08
Os07g0522600	Glutamate receptor homolog 3.7	Similar to glutamate-gated kainate-type ion channel receptor subunit GluR5. (Os07t0522600-01);Similar to Glutamate receptor 3.4 precursor (Ligand-gated ion channel 3.4) (AtGLR4). Splice isoform 2. (Os07t0522600-02)	0.948206	2.18216e-09	1.05564e-08
Os02g0686400		Similar to Aspartyl-tRNA synthetase (EC 6.1.1.12) (Aspartate--tRNA ligase) (AspRS). (Os02t0686400-01);Similar to Aspartyl-tRNA synthetase (EC 6.1.1.12) (Aspartate--tRNA ligase) (AspRS). (Os02t0686400-02)	0.834792	2.26138e-09	1.09244e-08
Os01g0637600	peptide deformylase 1B	Similar to Peptide deformylase, chloroplast precursor (EC 3.5.1.88) (PDF) (Polypeptide deformylase). (Os01t0637600-01)	0.995908	2.2728e-09	1.09766e-08
Os12g0297400		Hypothetical protein. (Os12t0297400-01)	0.937872	2.28556e-09	1.10321e-08
Os03g0554950		Hypothetical conserved gene. (Os03t0554950-00)	1.40396	2.29144e-09	1.10574e-08
Os06g0111600		AMP-dependent synthetase/ligase domain containing protein. (Os06t0111600-01)	1.07218	2.29387e-09	1.10629e-08
Os03g0617900		Semialdehyde dehydrogenase, dimerisation region domain containing protein. (Os03t0617900-01)	0.969322	2.29999e-09	1.10863e-08
Os01g0593000		Similar to predicted protein. (Os01t0593000-00)	0.963008	2.38106e-09	1.14611e-08
Os02g0602400		Mitochodrial transcription termination factor-related family protein. (Os02t0602400-01);Hypothetical conserved gene. (Os02t0602400-02)	0.984384	2.41003e-09	1.15942e-08
Os07g0299800		Pentatricopeptide repeat domain containing protein. (Os07t0299800-01)	1.6296	2.41846e-09	1.16219e-08
Os12g0263800		Similar to cDNA clone:J013002B21, full insert sequence. (Os12t0263800-01);Similar to cDNA, clone: J065219F05, full insert sequence. (Os12t0263800-02);Similar to Isoflavone reductase-like protein 1. (Os12t0263800-03)	1.03579	2.43798e-09	1.17092e-08
Os01g0719700	IRON-SULFUR CLUSTER PROTEIN 36	Similar to HCF101 (HIGH-CHLOROPHYLL-FLUORESCENCE 101); ATP binding. (Os01t0719700-00)	1.27841	2.48614e-09	1.1924e-08
Os02g0655600		Protein of unknown function DUF676, hydrolase-like domain containing protein. (Os02t0655600-01);Similar to predicted protein. (Os02t0655600-02)	0.999013	2.49703e-09	1.19729e-08
Os01g0295900		Similar to cDNA clone:J023064I01, full insert sequence. (Os01t0295900-01)	0.922516	2.52692e-09	1.20929e-08
Os03g0750800	SWIRM domain-containing protein HXA701	Similar to Transcriptional adaptor (Fragment). (Os03t0750800-01);Similar to cDNA clone:J023128E10, full insert sequence. (Os03t0750800-02);Similar to cDNA clone:J023128E10, full insert sequence. (Os03t0750800-03)	0.87398	2.53044e-09	1.21031e-08
Os05g0148000		Hypothetical conserved gene. (Os05t0148000-01);Conserved hypothetical protein. (Os05t0148000-02)	1.11131	2.5982e-09	1.24032e-08
Os03g0296700		7TM GPCR, rhodopsin-like domain containing protein. (Os03t0296700-01);Non-protein coding transcript. (Os03t0296700-02)	1.81929	2.59937e-09	1.24054e-08
Os02g0294600	OsWD40-41	Similar to transducin family protein / WD-40 repeat family protein. (Os02t0294600-01)	0.934939	2.60477e-09	1.24278e-08
Os12g0577100		Nucleotide-binding, alpha-beta plait domain containing protein. (Os12t0577100-01)	1.15614	2.62797e-09	1.2535e-08
Os02g0743500		Similar to EDR1. (Os02t0743500-01);EDR1. (Os02t0743500-02)	0.859157	2.67648e-09	1.27524e-08
Os04g0639300		Conserved hypothetical protein. (Os04t0639300-01)	1.00161	2.70888e-09	1.28961e-08
Os04g0610800	RICE LESION INITIATION 1	Similar to Coproporphyrinogen III oxidase (Fragment). (Os04t0610800-01)	0.896739	2.7136e-09	1.29116e-08
Os08g0508500	Jumonji 717	Similar to predicted protein. (Os08t0508500-00)	1.02564	2.73015e-09	1.29832e-08
Os11g0568600		THUMP domain containing protein. (Os11t0568600-01);Similar to THUMP domain containing protein. (Os11t0568600-02)	1.13227	2.73338e-09	1.2995e-08
Os12g0239200		Conserved hypothetical protein. (Os12t0239200-01)	1.11045	2.76028e-09	1.31192e-08
Os01g0271200		Similar to Glutamyl-tRNA synthetase. (Os01t0271200-01)	1.22	2.81454e-09	1.33662e-08
Os12g0528300		Similar to Adaptor complexes medium subunit family protein, expressed. (Os12t0528300-01)	1.20085	2.84209e-09	1.3486e-08
Os06g0529800		Zinc finger, PHD-type domain containing protein. (Os06t0529800-01)	1.06212	2.85459e-09	1.35416e-08
Os05g0159000		HECT domain containing protein. (Os05t0159000-01)	0.92405	2.86001e-09	1.35636e-08
Os12g0443700		Similar to Glu-prolyl-tRNA aminoacyl synthetase (Fragment). (Os12t0443700-01);Similar to Glu-prolyl-tRNA aminoacyl synthetase (Fragment). (Os12t0443700-02);Similar to Aminoacyl-tRNA synthase. (Os12t0443700-03)	0.924191	2.86242e-09	1.35713e-08
Os02g0725600		tRNA (guanine-N1-)-methyltransferase, eukaryotic domain containing protein. (Os02t0725600-01)	1.20017	2.87534e-09	1.36251e-08
Os11g0526200		Similar to predicted protein. (Os11t0526200-01)	0.905515	2.87618e-09	1.36254e-08
Os11g0265600		Similar to predicted protein. (Os11t0265600-00)	1.02099	2.95207e-09	1.39658e-08
Os02g0523300		Similar to Spc97/Spc98 family protein, expressed. (Os02t0523300-01)	0.996044	2.95434e-09	1.39728e-08
Os06g0232200		Similar to Fructokinase-2. (Os06t0232200-00)	0.820036	2.96096e-09	1.40003e-08
Os05g0519800		Integrase, N-terminal zinc-binding domain-like domain containing protein. (Os05t0519800-01)	1.35705	2.98117e-09	1.40854e-08
Os05g0209100		Glycoside hydrolase, family 47 protein. (Os05t0209100-01)	0.993032	2.9814e-09	1.40854e-08
Os02g0143100	SPP2	Similar to Sucrose-phosphatase (EC 3.1.3.24). (Os02t0143100-01)	0.897359	2.99216e-09	1.41324e-08
Os03g0638000		Similar to Centromere protein-like protein (Fragment). (Os03t0638000-00)	2.21913	3.00003e-09	1.41619e-08
Os05g0394900		Conserved hypothetical protein. (Os05t0394900-01)	0.908243	3.00127e-09	1.41639e-08
Os11g0205900	F-box protein 586, F-box family-13	Similar to F-box domain containing protein, expressed. (Os11t0205900-00)	1.50915	3.00898e-09	1.41926e-08
Os02g0202800		FAR1 domain containing protein. (Os02t0202800-01);Hypothetical conserved gene. (Os02t0202800-02)	1.17863	3.02278e-09	1.42499e-08
Os04g0514500		Pentatricopeptide repeat domain containing protein. (Os04t0514500-01);Similar to OSIGBa0140J09.3 protein. (Os04t0514500-02)	1.24291	3.02934e-09	1.4277e-08
Os01g0771900		Similar to Exo-beta-glucanase. (Os01t0771900-01)	0.997508	3.04665e-09	1.43507e-08
Os02g0805800		Aminoglycoside phosphotransferase domain containing protein. (Os02t0805800-01);Similar to cDNA clone:J013094E21, full insert sequence. (Os02t0805800-02)	0.947406	3.05153e-09	1.43698e-08
Os01g0909500		Hypothetical conserved gene. (Os01t0909500-02);Similar to cDNA clone:J013116D08, full insert sequence. (Os01t0909500-03)	1.19166	3.07467e-09	1.4471e-08
Os08g0305300		Protein prenyltransferase domain containing protein. (Os08t0305300-01);Hypothetical conserved gene. (Os08t0305300-02)	0.947678	3.10526e-09	1.4607e-08
Os01g0382700		Similar to stress regulated protein. (Os01t0382700-01);Similar to stress regulated protein. (Os01t0382700-02)	0.901919	3.11785e-09	1.46583e-08
Os06g0163200	Prolyl Oligopeptidase 11, PROLYL OLIGOPEPTIDASE 11	Esterase/lipase/thioesterase domain containing protein. (Os06t0163200-01)	0.922743	3.14842e-09	1.4798e-08
Os09g0459800		Similar to ARP protein. (Os09t0459800-01);Similar to ARP protein. (Os09t0459800-02);Similar to NADPH oxidoreductase homolog (Fragment). (Os09t0459800-03);Similar to predicted protein. (Os09t0459800-04)	0.907688	3.18432e-09	1.49586e-08
Os02g0785900	ANAPHASE PROMOTING COMPLEX 4	Similar to nucleotide binding. (Os02t0785900-00)	1.68344	3.18946e-09	1.49787e-08
Os09g0530500		Hypothetical conserved gene. (Os09t0530500-01)	1.2078	3.22699e-09	1.51427e-08
Os02g0241600		Protein kinase, core domain containing protein. (Os02t0241600-01)	1.01582	3.2652e-09	1.53179e-08
Os09g0133800		Conserved hypothetical protein. (Os09t0133800-01);Hypothetical conserved gene. (Os09t0133800-02)	1.47798	3.34326e-09	1.56629e-08
Os08g0269800	F-box protein 432	Similar to Ubiquitin-protein ligase. (Os08t0269800-01)	0.908	3.45265e-09	1.61536e-08
Os06g0644800	a homologue of yeast Yos-9p	Glucosidase II beta subunit-like domain containing protein. (Os06t0644800-01);Similar to Protein OS-9. (Os06t0644800-02)	0.997651	3.49303e-09	1.63381e-08
Os02g0565400	OsSTA65	Pentatricopeptide repeat domain containing protein. (Os02t0565400-01);Pentatricopeptide repeat domain containing protein. (Os02t0565400-02)	0.968128	3.51547e-09	1.64342e-08
Os02g0708500		Conserved hypothetical protein. (Os02t0708500-01)	1.22764	3.56231e-09	1.66397e-08
Os05g0170800	SKIP interacting protein 10, SKIPa-interacting protein 10, SKIPa-interacting protein 10	ApaG domain containing protein. (Os05t0170800-01)	0.849967	3.59642e-09	1.67856e-08
Os06g0286500	Nbs1-Pi9, Nbs1-Pi2, Nbs1-NPB	Similar to NBS-LRR disease resistance protein homologue. (Os06t0286500-01)	1.32204	3.63103e-09	1.69425e-08
Os10g0534100		Similar to cDNA clone:J013052N15, full insert sequence. (Os10t0534100-01);Conserved hypothetical protein. (Os10t0534100-02);Similar to predicted protein. (Os10t0534100-03);Similar to cDNA clone:J013052N15, full insert sequence. (Os10t0534100-04)	1.01593	3.66096e-09	1.7073e-08
Os03g0784500		Conserved hypothetical protein. (Os03t0784500-01)	1.09817	3.68975e-09	1.72027e-08
Os05g0378800		Similar to ankyrin like protein. (Os05t0378800-01);Protein of unknown function DUF248, methyltransferase putative family protein. (Os05t0378800-02);Similar to ankyrin like protein. (Os05t0378800-03)	1.11955	3.69479e-09	1.72215e-08
Os10g0359500	NAC DOMAIN-CONTAINING PROTEIN 61	No apical meristem (NAM) protein domain containing protein. (Os10t0359500-01)	1.14832	3.70216e-09	1.72513e-08
Os02g0529400	NEUTRAL/ALKALINE INVERTASE 3	Plant neutral invertase family protein. (Os02t0529400-01);Similar to Alkaline/neutral invertase. (Os02t0529400-02)	0.847629	3.7042e-09	1.72561e-08
Os07g0467800		Similar to Transposon protein. (Os07t0467800-01)	1.03321	3.71419e-09	1.72934e-08
Os03g0795400		Hypothetical conserved gene. (Os03t0795400-00)	1.17909	3.75331e-09	1.74615e-08
Os06g0708900		Similar to zinc knuckle (CCHC-type) family protein. (Os06t0708900-01)	1.02208	3.82435e-09	1.77729e-08
Os01g0737900		Pentatricopeptide repeat domain containing protein. (Os01t0737900-01)	1.18293	3.82763e-09	1.77813e-08
Os03g0377500		Nuclear control of ATP synthase 2 domain containing protein. (Os03t0377500-01);Nuclear control of ATP synthase 2 domain containing protein. (Os03t0377500-02)	1.22427	3.88e-09	1.80075e-08
Os11g0226201		Similar to Protein kinase domain containing protein, expressed. (Os11t0226201-00)	0.978914	3.89462e-09	1.80705e-08
Os09g0362900	SET protein 35, SUVH Histone Methyltransferase 6	SET domain containing protein. (Os09t0362900-01)	1.24878	3.92997e-09	1.8215e-08
Os01g0610600		Endonuclease/exonuclease/phosphatase domain containing protein. (Os01t0610600-01);Similar to endonuclease/exonuclease/phosphatase family protein. (Os01t0610600-02)	1.20326	3.92891e-09	1.8215e-08
Os05g0517500		Similar to Gamma-glutamyl hydrolase precursor (EC 3.4.19.9) (Gamma-Glu-X carboxypeptidase) (Conjugase) (GH). (Os05t0517500-01);Similar to Gamma-glutamyl hydrolase. (Os05t0517500-02)	0.889394	3.93343e-09	1.82262e-08
Os09g0434000	AT-rich Interaction Domain-containing protein 5	Zinc finger, FYVE/PHD-type domain containing protein. (Os09t0434000-01)	0.87291	3.94728e-09	1.82758e-08
Os05g0323100	SULFURTRANSFERASE 17	Rhodanese-like domain containing protein. (Os05t0323100-01)	1.12953	4.0197e-09	1.86061e-08
Os10g0497000		Armadillo-type fold domain containing protein. (Os10t0497000-01)	0.883201	4.08061e-09	1.88629e-08
Os03g0669800		Zinc finger, FYVE-type domain containing protein. (Os03t0669800-01)	0.929214	4.17318e-09	1.92703e-08
Os05g0230600	RFC subunit 3, restoration of fertility complex subunit 3	DUF1620-containing and WD40-like repeat protein, Scaffold protein for assembly of the restoration of fertility complex (Os05t0230600-01);Similar to predicted protein. (Os05t0230600-02)	1.12784	4.17536e-09	1.92752e-08
Os03g0777600		Glycosyl transferase, family 8 domain containing protein. (Os03t0777600-01)	0.981124	4.21591e-09	1.94521e-08
Os04g0635900	MRE11, OsMRE11	DNA repair exonuclease family protein. (Os04t0635900-01)	1.01554	4.22308e-09	1.94748e-08
Os11g0544600		Histone chaperone domain CHZ domain containing protein. (Os11t0544600-01);Hypothetical conserved gene. (Os11t0544600-02)	1.27966	4.22552e-09	1.94809e-08
Os12g0152800	SULFURTRANSFERASE 19	Rhodanese-like domain containing protein. (Os12t0152800-01);Rhodanese-like domain containing protein. (Os12t0152800-02);Rhodanese-like domain containing protein. (Os12t0152800-03)	0.950283	4.31753e-09	1.9884e-08
Os04g0661700		Similar to H0112G12.14 protein. (Os04t0661700-01)	0.869095	4.33641e-09	1.99657e-08
Os01g0720600	SOLUBLE STARCH SYNTHASE IVA	Similar to Starch synthase IV. (Os01t0720600-01);Starch synthase, Starch biosynthesis (Os01t0720600-02);Similar to starch synthase IV. (Os01t0720600-03);Starch synthase, Starch biosynthesis (Os01t0720600-04)	1.17325	4.37793e-09	2.01301e-08
Os01g0655400		Conserved hypothetical protein. (Os01t0655400-01);Hypothetical conserved gene. (Os01t0655400-02);Hypothetical conserved gene. (Os01t0655400-03)	0.851861	4.40451e-09	2.02416e-08
Os12g0512700	PLEIOTROPIC DRUG RESISTANCE 23	ABC transporter-like domain containing protein. (Os12t0512700-01)	1.60405	4.41404e-09	2.02801e-08
Os01g0208600	EARLY SENESCENCE 1	SCAR-like protein 2, Component of the suppressor of cAMP receptor/Wiskott-Aldrich syndrome protein family verprolin-homologous (SCAR/WAVE) complex, Actin organization, Panicle development, Regulation of water loss (Os01t0208600-01);Actin-binding WH2 domain containing protein. (Os01t0208600-02);Actin-binding WH2 domain containing protein. (Os01t0208600-03)	0.890072	4.45143e-09	2.0441e-08
Os01g0746200	NUCLEAR PORIN 85	Nucleoporin, Common symbiosis signaling (SYM) pathway (Os01t0746200-01);Similar to Nucleoporin. (Os01t0746200-02)	0.966077	4.45336e-09	2.04445e-08
Os04g0185500	RING finger protein	Similar to Protein containing C-terminal RING-finger. (Os04t0185500-01)	0.918787	4.54631e-09	2.08437e-08
Os09g0423300		Pentatricopeptide repeat domain containing protein. (Os09t0423300-01);Similar to pentatricopeptide (PPR) repeat-containing protein. (Os09t0423300-02);Hypothetical conserved gene. (Os09t0423300-03)	0.826076	4.55886e-09	2.08957e-08
Os01g0533500		Similar to Callose synthase 1 catalytic subunit. (Os01t0533500-01)	1.13544	4.59856e-09	2.10554e-08
Os11g0106200		Similar to cDNA clone:J013071M22, full insert sequence. (Os11t0106200-01);Similar to Outer membrane protein, OMP85 family protein. (Os11t0106200-02);Similar to cDNA clone:J013071M22, full insert sequence. (Os11t0106200-03)	0.816827	4.6007e-09	2.10568e-08
Os07g0575100		Similar to predicted protein. (Os07t0575100-00)	0.923378	4.61804e-09	2.11224e-08
Os11g0610700	OsWD40-190	WD40 repeat-like domain containing protein. (Os11t0610700-01)	1.17774	4.63191e-09	2.11802e-08
Os01g0231900		K Homology, type 1, subgroup domain containing protein. (Os01t0231900-01)	0.906642	4.63937e-09	2.12087e-08
Os12g0528400		Similar to Glutathione synthetase. (Os12t0528400-01);Similar to Glutathione synthetase (Fragment). (Os12t0528400-02)	0.923348	4.67656e-09	2.13675e-08
Os05g0323800	ABC1-like kinase related to Grain size and Weight 1	Similar to ubiquinone biosynthesis protein ubiB. (Os05t0323800-01);Similar to ubiquinone biosynthesis protein ubiB. (Os05t0323800-02)	0.835069	4.71731e-09	2.15367e-08
Os02g0807100		Similar to Starch synthase V. (Os02t0807100-01);Hypothetical gene. (Os02t0807100-02);Hypothetical gene. (Os02t0807100-03)	1.08175	4.72391e-09	2.15611e-08
Os04g0311100		Similar to OSIGBa0148D14.7 protein. (Os04t0311100-01)	1.30162	4.7768e-09	2.17854e-08
Os12g0511400		Similar to NB-ARC domain containing protein. (Os12t0511400-01);NB-ARC domain containing protein. (Os12t0511400-02)	0.978248	4.86519e-09	2.2142e-08
Os11g0146200		Ankyrin repeat domain containing protein. (Os11t0146200-01);Ankyrin repeat domain containing protein. (Os11t0146200-02)	2.03828	4.9491e-09	2.25025e-08
Os02g0273000		Similar to Uridine kinase-like protein. (Os02t0273000-01)	1.12547	4.9936e-09	2.26907e-08
Os12g0610500		SAM (and some other nucleotide) binding motif domain containing protein. (Os12t0610500-01)	1.22233	5.00512e-09	2.27311e-08
Os08g0151000		Similar to Myb-like DNA-binding domain, SHAQKYF class family protein. (Os08t0151000-00)	0.94527	5.03002e-09	2.28383e-08
Os04g0349401		Hypothetical conserved gene. (Os04t0349401-00)	0.953653	5.04449e-09	2.2892e-08
Os10g0524100		Per1-like family protein. (Os10t0524100-01)	0.954122	5.05539e-09	2.29355e-08
Os02g0130900		Ubiquitin-conjugating enzyme E2C-binding protein domain containing protein. (Os02t0130900-01)	1.17118	5.07707e-09	2.30158e-08
Os05g0150300		Similar to Possible global transcription activator SNF2L1 (SWI/SNF related matrix associated actin dependent regulator of chromatin subfamily A member 1). (Os05t0150300-01)	0.902536	5.14402e-09	2.3295e-08
Os08g0180500		Zinc finger, BED-type predicted domain containing protein. (Os08t0180500-00)	1.04286	5.15776e-09	2.33511e-08
Os01g0151600		Conserved hypothetical protein. (Os01t0151600-01)	1.17374	5.22378e-09	2.36438e-08
Os04g0566800		Spc97/Spc98 family protein. (Os04t0566800-01)	1.65169	5.26599e-09	2.38287e-08
Os02g0706500		ATPase, AAA-type, core domain containing protein. (Os02t0706500-01);Similar to predicted protein. (Os02t0706500-02)	1.08249	5.3039e-09	2.39877e-08
Os07g0608300	Prolyl Oligopeptidase 16, PROLYL OLIGOPEPTIDASE 16	Alpha/beta hydrolase fold-1 domain containing protein. (Os07t0608300-01);Alpha/beta hydrolase fold-1 domain containing protein. (Os07t0608300-02)	1.07809	5.32522e-09	2.40716e-08
Os03g0436300	thionin 7	Similar to calmodulin binding protein. (Os03t0436300-00)	1.55685	5.35369e-09	2.41814e-08
Os02g0613600		Similar to Trafficking protein particle complex protein 2 (Sedlin) (MBP-1 interacting protein-2A) (MIP-2A). (Os02t0613600-01)	1.07045	5.38044e-09	2.42833e-08
Os03g0314200		Cas1p-like family protein. (Os03t0314200-01)	0.9889	5.38257e-09	2.42866e-08
Os01g0836400		Hypothetical conserved gene. (Os01t0836400-01);SAC3/GANP family protein. (Os01t0836400-02)	0.902884	5.42357e-09	2.44632e-08
Os10g0406800		Armadillo-like helical domain containing protein. (Os10t0406800-01)	0.885343	5.46691e-09	2.46479e-08
Os07g0142200	Glycoprotein 1, vegetative cell wall protein gp1 precursor	Conserved hypothetical protein. (Os07t0142200-01)	2.58977	5.47558e-09	2.46806e-08
Os11g0116400		Similar to Elongation factor P (EF-P). (Os11t0116400-01)	1.18283	5.48054e-09	2.46902e-08
Os01g0857000	-	Double-stranded RNA-binding-like domain containing protein. (Os01t0857000-01);Similar to CPL2 (CTD phosphatase-like 2); double-stranded RNA binding. (Os01t0857000-02)	0.879976	5.47999e-09	2.46902e-08
Os04g0269800		Conserved hypothetical protein. (Os04t0269800-01)	0.960354	5.50128e-09	2.47772e-08
Os02g0621500		Zinc finger, RING/FYVE/PHD-type domain containing protein. (Os02t0621500-01)	1.09069	5.54351e-09	2.49544e-08
Os05g0540300		Similar to Chaperonin CPN60-2, mitochondrial precursor (HSP60-2). (Os05t0540300-01)	1.30346	5.58915e-09	2.51469e-08
Os04g0640500		ABC-1 domain containing protein. (Os04t0640500-01)	0.806526	5.63508e-09	2.53404e-08
Os12g0612400	DnaJ domain protein C83	Similar to S-locus protein 5 (Fragment). (Os12t0612400-01);Similar to YUP8H12R.35 protein. (Os12t0612400-02)	0.96455	5.66634e-09	2.54678e-08
Os03g0386800	SERINE CARBOXYPEPTIDASE 13	Peptidase S10, serine carboxypeptidase family protein. (Os03t0386800-01)	1.32748	5.66895e-09	2.54729e-08
Os05g0559900	SKIP interacting protein 25, SKIPa-interacting protein 25, SKIPa-interacting protein 25	tRNA-binding arm domain containing protein. (Os05t0559900-01);Similar to SKIP interacting protein 25. (Os05t0559900-02)	0.868614	5.68052e-09	2.55182e-08
Os08g0545700		Similar to TraB protein-related. (Os08t0545700-01)	0.834423	5.72473e-09	2.57102e-08
Os03g0142800	MULTIDRUG RESISTANCE-ASSOCIATED PROTEIN 13	Similar to MRP-like ABC transporter. (Os03t0142800-01);Hypothetical conserved gene. (Os03t0142800-02)	1.16506	5.77535e-09	2.59242e-08
Os02g0611500		Similar to Eukaryotic initiation factor-like protein. (Os02t0611500-01)	0.951811	5.82938e-09	2.61599e-08
Os11g0191400		ATP-NAD kinase, PpnK-type, all-beta domain containing protein. (Os11t0191400-01);Similar to predicted protein. (Os11t0191400-02);Similar to predicted protein. (Os11t0191400-03)	0.88176	5.89979e-09	2.64622e-08
Os06g0183800	CHD-related gene 702	Similar to Chromatin-remodeling factor CHD3. (Os06t0183800-01)	0.876622	5.90997e-09	2.6501e-08
Os03g0581100	cinnamoyl alcohol dehydrogenase	Hypothetical conserved gene. (Os03t0581100-01)	1.25027	5.95416e-09	2.66785e-08
Os01g0144600		Conserved hypothetical protein. (Os01t0144600-01)	1.04634	5.97678e-09	2.67661e-08
Os11g0267300		Similar to Endonuclease III homologue. (Os11t0267300-01)	0.860821	6.02988e-09	2.6983e-08
Os03g0174600		Rossmann-like alpha/beta/alpha sandwich fold domain containing protein. (Os03t0174600-01);Similar to tRNA methyltransferase. (Os03t0174600-02)	1.06533	6.03597e-09	2.70033e-08
Os06g0687800		Similar to Pincher (EH-domain containing 4). (Os06t0687800-01)	0.961715	6.04207e-09	2.70236e-08
Os01g0275950		Hypothetical conserved gene. (Os01t0275950-00)	1.11218	6.25149e-09	2.78956e-08
Os10g0415200		Exocyst complex subunit Sec15-like family protein. (Os10t0415200-01);Exocyst complex subunit Sec15-like family protein. (Os10t0415200-02)	1.35177	6.32471e-09	2.82151e-08
Os09g0279600	TOPOISOMERASE 6 SUBUNIT B	Similar to Topoisomerase 6 subunit B. (Os09t0279600-01)	1.01426	6.33016e-09	2.82321e-08
Os05g0564000		Conserved hypothetical protein. (Os05t0564000-00)	1.11202	6.3675e-09	2.83914e-08
Os05g0516900		Protein of unknown function DUF300 family protein. (Os05t0516900-01)	1.04488	6.37653e-09	2.8417e-08
Os06g0320700		Uncharacterised protein family UPF0061 domain containing protein. (Os06t0320700-01)	0.855912	6.38201e-09	2.84342e-08
Os04g0212200		Similar to protein binding protein. (Os04t0212200-01)	0.903724	6.4218e-09	2.85894e-08
Os01g0514300		Armadillo-type fold domain containing protein. (Os01t0514300-01)	0.973517	6.473e-09	2.881e-08
Os04g0611500		Nucleotide-binding, alpha-beta plait domain containing protein. (Os04t0611500-01)	1.11149	6.57624e-09	2.92515e-08
Os10g0572500		Zinc finger, RING/FYVE/PHD-type domain containing protein. (Os10t0572500-01)	1.22005	6.74408e-09	2.99704e-08
Os02g0709400	ADAXIALIZED LEAF 1	Similar to Dek1-calpain-like protein. (Os02t0709400-01);Similar to Dek1-calpain-like protein. (Os02t0709400-02);Similar to Dek1-calpain-like protein. (Os02t0709400-03);Similar to Dek1-calpain-like protein. (Os02t0709400-04)	0.908709	6.75346e-09	2.99968e-08
Os08g0513300		Helix-hairpin-helix motif, class 2 domain containing protein. (Os08t0513300-01);Helix-hairpin-helix motif, class 2 domain containing protein. (Os08t0513300-02)	0.911327	6.77547e-09	3.00868e-08
Os04g0557000		Similar to Genetic modifier. (Os04t0557000-01)	0.840292	6.7834e-09	3.01144e-08
Os01g0801000		Similar to Apurinic endonuclease-redox protein (DNA-(apurinic or apyrimidinic site) lyase) (EC 4.2.99.18). (Os01t0801000-01)	1.59061	6.79195e-09	3.01369e-08
Os09g0565450		Hypothetical conserved gene. (Os09t0565450-00)	1.63046	6.82607e-09	3.02805e-08
Os02g0608500		Similar to Ankyrin-kinase protein (Fragment). (Os02t0608500-01);Similar to Ankyrin-kinase. (Os02t0608500-02)	0.851237	6.85573e-09	3.04044e-08
Os12g0236225		Conserved hypothetical protein. (Os12t0236225-00)	1.81476	6.88256e-09	3.05156e-08
Os06g0300800	OsWD40-128	Hypothetical conserved gene. (Os06t0300800-01);WD40 repeat-like domain containing protein. (Os06t0300800-02)	0.841423	6.9185e-09	3.06436e-08
Os07g0406300	d-glucose 6-phosphate dehydrogenase 3, Glucose-6-phosphate dehydrogenase 2, plastidic G6PDH	Similar to Glucose-6-phosphate 1-dehydrogenase. (Os07t0406300-01);Similar to Glucose-6-phosphate 1-dehydrogenase precursor (EC 1.1.1.49). (Os07t0406300-02)	1.09817	6.96198e-09	3.08284e-08
Os08g0379300	Protein phosphatase 100	Protein-tyrosine phosphatase, dual specificity domain containing protein. (Os08t0379300-01);Hypothetical conserved gene. (Os08t0379300-02);Similar to 5'-AMP-activated protein kinase beta-1 subunit-related. (Os08t0379300-03)	0.878619	7.02903e-09	3.11173e-08
Os03g0683866		Similar to UPL7 (ubiquitin-protein ligase 7); ubiquitin-protein ligase. (Os03t0683866-00)	1.12107	7.14106e-09	3.15971e-08
Os05g0352700		Hypothetical conserved gene. (Os05t0352700-00)	1.07297	7.19963e-09	3.18401e-08
Os03g0145700		Hypothetical conserved gene. (Os03t0145700-01);Conserved hypothetical protein. (Os03t0145700-02)	0.932149	7.24514e-09	3.20169e-08
Os10g0497100		Similar to 1-acyl-sn-glycerol-3-phosphate acyltransferase 1, chloroplast precursor (EC 2.3.1.51) (Lysophosphatidyl acyltransferase 1). Splice isoform 2. (Os10t0497100-01)	1.02207	7.3187e-09	3.23173e-08
Os12g0292900		Conserved hypothetical protein. (Os12t0292900-01);Similar to ATP binding protein. (Os12t0292900-02);Similar to ATP binding protein. (Os12t0292900-03)	0.872116	7.42779e-09	3.2774e-08
Os08g0531200	OsWD40-163	WD40 repeat domain containing protein. (Os08t0531200-01)	0.911914	7.54212e-09	3.32447e-08
Os09g0407950		Similar to transducin family protein / WD-40 repeat family protein. (Os09t0407950-01)	0.963709	7.78732e-09	3.42473e-08
Os09g0362500		Peptidase M1, membrane alanine aminopeptidase family protein. (Os09t0362500-01)	0.865248	7.82738e-09	3.4406e-08
Os06g0215300	Prolyl Oligopeptidase 12, PROLYL OLIGOPEPTIDASE 12	S-adenosylmethionine synthetase domain containing protein. (Os06t0215300-01)	0.875394	7.83135e-09	3.44148e-08
Os07g0139500	brassinosteroid receptor kinase (BRI1)-interacting protein 133, BRI1-interacting protein 133, brassinosteroid receptor kinase-interacting protein 133	Conserved hypothetical protein. (Os07t0139500-01)	0.953131	7.83705e-09	3.44311e-08
Os04g0298200	metal tolerance protein 7	Similar to metal tolerance protein. (Os04t0298200-01)	0.901185	7.90131e-09	3.47046e-08
Os04g0266400		Similar to AHM2 (Fragment). (Os04t0266400-01);Similar to cDNA clone:001-201-C01, full insert sequence. (Os04t0266400-02)	1.07511	7.94702e-09	3.48877e-08
Os01g0968600		Leucine-rich repeat, cysteine-containing subtype domain containing protein. (Os01t0968600-00)	1.22268	7.97941e-09	3.50211e-08
Os03g0777700		FAR1 DNA binding domain domain containing protein. (Os03t0777700-01);Similar to cDNA clone:J013106N05, full insert sequence. (Os03t0777700-02)	0.83482	8.02152e-09	3.51784e-08
Os08g0389700		Conserved hypothetical protein. (Os08t0389700-01);Protein of unknown function DUF81 family protein. (Os08t0389700-02);Similar to cDNA clone:001-103-F02, full insert sequence. (Os08t0389700-03)	1.21805	8.0776e-09	3.53894e-08
Os12g0210200	ZETA GLUTATHIONE S-TRANSFERASE 1	Similar to Glutathione S-transferase GST 18 (EC 2.5.1.18). (Os12t0210200-01)	1.06231	8.10493e-09	3.55002e-08
Os02g0437800		Similar to vacuolar protein-sorting protein 45. (Os02t0437800-01);Similar to Vacuolar protein-sorting protein 45 homolog (AtVPS45). (Os02t0437800-02);Similar to vacuolar protein-sorting protein 45. (Os02t0437800-03)	0.811862	8.14593e-09	3.56708e-08
Os07g0495000	UREIDOGLYCINE AMINOHYDROLASE	RmlC-like jelly roll fold domain containing protein. (Os07t0495000-01)	0.92873	8.15975e-09	3.57043e-08
Os05g0374600	DnaJ domain protein C49, type III J protein 31, rice DJC31 homolog	Heat shock protein DnaJ, N-terminal domain containing protein. (Os05t0374600-01)	1.01857	8.19002e-09	3.58097e-08
Os02g0625000	cryptochrome 2	Cryptochrome 2, blue light photoreceptor, Promotion of flowering time (Os02t0625000-01);Similar to Cryptochrome 2. (Os02t0625000-02)	0.797436	8.23903e-09	3.60149e-08
Os05g0148700	OSA15	Armadillo-type fold domain containing protein. (Os05t0148700-01);Similar to OSA15 protein. (Os05t0148700-02)	0.917002	8.25647e-09	3.60549e-08
Os12g0228900		Similar to Leucine Rich Repeat family protein, expressed. (Os12t0228900-01)	1.06788	8.39314e-09	3.6624e-08
Os09g0503400		Leucyl-tRNA synthetase, class Ia, archaeal/eukaryotic cytosolic domain containing protein. (Os09t0503400-01);Valyl/Leucyl/Isoleucyl-tRNA synthetase, class I, anticodon-binding domain containing protein. (Os09t0503400-02)	0.942309	8.39758e-09	3.66342e-08
Os07g0501900		Similar to predicted protein. (Os07t0501900-01);Similar to zinc finger family protein. (Os07t0501900-02);Similar to zinc finger family protein. (Os07t0501900-03)	0.799039	8.52514e-09	3.71534e-08
Os08g0268900		Hypothetical conserved gene. (Os08t0268900-01)	1.37777	8.60137e-09	3.74762e-08
Os02g0827600		Protein of unknown function DUF3531 domain containing protein. (Os02t0827600-01)	1.2643	8.60483e-09	3.74818e-08
Os06g0555500		Initiator tRNA phosphoribosyl transferase family protein. (Os06t0555500-01);Initiator tRNA phosphoribosyl transferase family protein. (Os06t0555500-02)	1.00379	8.70449e-09	3.78779e-08
Os09g0436700		PDZ/DHR/GLGF domain containing protein. (Os09t0436700-01)	0.954179	8.70384e-09	3.78779e-08
Os10g0464100	OsWD40-176	WD40 repeat-like domain containing protein. (Os10t0464100-01)	0.825245	8.71711e-09	3.79234e-08
Os05g0196500	Jumonji 703	H3K4-specific demethylase, JmjC domain-containing protein, Control of stem elongation, Control of transposon activity, Panicle development (Os05t0196500-01)	0.922411	8.74165e-09	3.80206e-08
Os03g0245100	DAPB2	NAD(P)-binding domain containing protein. (Os03t0245100-01);Similar to Dihydrodipicolinate reductase. (Os03t0245100-02);NAD(P)-binding domain containing protein. (Os03t0245100-03)	0.923805	8.82154e-09	3.83489e-08
Os12g0485000		Similar to O-sialoglycoprotein endopeptidase. (Os12t0485000-01);Peptidase M22, glycoprotease domain containing protein. (Os12t0485000-02)	0.995025	8.87352e-09	3.85652e-08
Os05g0447500	Mediator 13_1	Mediator complex, subunit Med13 domain containing protein. (Os05t0447500-00)	0.880589	8.94074e-09	3.88379e-08
Os12g0209901		Similar to NB-ARC domain containing protein, expressed. (Os12t0209901-01)	1.29716	9.00468e-09	3.90961e-08
Os10g0477000		Armadillo-like helical domain containing protein. (Os10t0477000-01)	0.908982	9.05029e-09	3.92647e-08
Os03g0205400		Similar to XPG I-region family protein, expressed. (Os03t0205400-00)	0.97302	9.13396e-09	3.96178e-08
Os02g0517300		Topoisomerase II-associated protein PAT1 domain containing protein. (Os02t0517300-01);Topoisomerase II-associated protein PAT1 domain containing protein. (Os02t0517300-02)	0.813594	9.20372e-09	3.99004e-08
Os01g0151900		Pentatricopeptide repeat domain containing protein. (Os01t0151900-01)	1.7048	9.23037e-09	3.9996e-08
Os02g0822600		Similar to 50S ribosomal protein L9. (Os02t0822600-01);Non-protein coding transcript. (Os02t0822600-02)	1.05277	9.28143e-09	4.01972e-08
Os12g0141600	Deg protease 14, DEG PROTEASE 14	Hypothetical conserved gene. (Os12t0141600-00)	0.878493	9.30887e-09	4.03059e-08
Os09g0569400		Beta-lactamase-like domain containing protein. (Os09t0569400-01)	1.07409	9.43964e-09	4.08111e-08
Os03g0825700	DEFECTIVE IN EXINE PATTERN FORMATION 1, Defective in Exine Formation 1	Ca<sup>2+</sup> binding protein, Regulation of tapetal cell degradation and pollen formation (Os03t0825700-01)	0.886305	9.45661e-09	4.08641e-08
Os04g0381000	dynamin-related protein 3B	Similar to DRP3A (DYNAMIN-RELATED PROTEIN 3A); GTP binding / GTPase/ phosphoinositide binding. (Os04t0381000-01)	0.952796	9.52105e-09	4.11324e-08
Os02g0795000		Peptidase C19, ubiquitin carboxyl-terminal hydrolase 2 family protein. (Os02t0795000-01)	0.932687	9.55527e-09	4.12597e-08
Os02g0209000		Hypothetical conserved gene. (Os02t0209000-01)	0.852238	9.70652e-09	4.19023e-08
Os01g0969200		Conserved hypothetical protein. (Os01t0969200-01)	1.29476	9.71647e-09	4.19349e-08
Os08g0337300		Hypothetical conserved gene. (Os08t0337300-01);Zinc finger, PHD-type domain containing protein. (Os08t0337300-02);Hypothetical conserved gene. (Os08t0337300-03)	0.928349	9.91409e-09	4.27347e-08
Os08g0307300		Similar to 25.3 kDa vesicle transport protein. (Os08t0307300-01)	0.85329	9.9234e-09	4.27642e-08
Os02g0714200	pyrophosphate-fructose-6-phosphatephosphotransferase alpha subunit 1, PFP-alpha subunit 1	Similar to Pyrophosphate--fructose 6-phosphate 1-phosphotransferase alpha subunit (EC 2.7.1.90) (PFP) (6-phosphofructokinase, pyrophosphate dependent) (Pyrophosphate-dependent 6-phosphofructose-1-kinase) (PPi-PFK). (Os02t0714200-01)	1.05203	9.93649e-09	4.281e-08
Os09g0444200		Lecithin:cholesterol acyltransferase family protein. (Os09t0444200-01);Similar to predicted protein. (Os09t0444200-02)	0.848771	9.99061e-09	4.30111e-08
Os10g0442900	ABC TRANSPORTER G FAMILY MEMBER 25	ABC transporter, White-brown complex homolog protein, Silicon-promoted formation of Casparian bands in the exodermis (Os10t0442900-01)	0.868568	1.00128e-08	4.30961e-08
Os01g0614900	AUTOPHAGY ASSOCIATED GENE 7	NAD(P)-binding domain containing protein. (Os01t0614900-01);Similar to autophagy-related 7. (Os01t0614900-02)	0.928276	1.02585e-08	4.40989e-08
Os04g0448200		Similar to OSIGBa0152K17.9 protein. (Os04t0448200-01);Similar to OSIGBa0152K17.9 protein. (Os04t0448200-02)	0.897931	1.0351e-08	4.44856e-08
Os07g0222300	EUKARYOTIC INITIATION FACTOR 3E	Eukaryotic translation initiation factor 3 subunit E, Organ growth and pollen development (Os07t0222300-01);Similar to Eukaryotic initiation factor 3e. (Os07t0222300-02)	0.800535	1.039e-08	4.46308e-08
Os02g0810450		Similar to endoribonuclease. (Os02t0810450-01)	0.897829	1.04692e-08	4.4949e-08
Os04g0504600		Pyruvate/Phosphoenolpyruvate kinase, catalytic core domain containing protein. (Os04t0504600-01)	1.16869	1.05105e-08	4.51153e-08
Os03g0831100		Armadillo-like helical domain containing protein. (Os03t0831100-01)	1.09408	1.05344e-08	4.52067e-08
Os04g0519900		Similar to OSIGBa0145G11.5 protein. (Os04t0519900-01)	1.10764	1.05468e-08	4.52348e-08
Os07g0471000	INOSITOL REQUIRING 1	Endoplasmic reticulum (ER) stress sensor, Transducer of ER stress, ER stress response (Os07t0471000-01)	0.858405	1.0548e-08	4.52348e-08
Os11g0155600	MULTIDRUG RESISTANCE-ASSOCIATED PROTEIN 16	Conserved hypothetical protein. (Os11t0155600-01)	1.14384	1.05828e-08	4.53476e-08
Os02g0129700		Hypothetical protein. (Os02t0129700-01)	1.00429	1.05782e-08	4.53476e-08
Os09g0340400		Conserved hypothetical protein. (Os09t0340400-01);Hypothetical conserved gene. (Os09t0340400-02)	1.00404	1.05829e-08	4.53476e-08
Os05g0147200		Similar to RNA binding protein. (Os05t0147200-01)	1.22127	1.06115e-08	4.54589e-08
Os01g0570500		Similar to Dual specificity kinase 1. (Os01t0570500-01);Similar to Casein kinase. (Os01t0570500-02);Hypothetical conserved gene. (Os01t0570500-03);Similar to predicted protein. (Os01t0570500-04)	0.784413	1.0986e-08	4.69474e-08
Os05g0408200	RICE SQUAMOSA PROMOTER-BINDING-LIKE 9	SBP domain containing protein. (Os05t0408200-01)	0.89881	1.10397e-08	4.71653e-08
Os02g0123300		Eukaryotic translation initiation factor 3 subunit 8, N-terminal domain containing protein. (Os02t0123300-00)	1.66298	1.1437e-08	4.87668e-08
Os07g0598900		Similar to T1K7.11 protein. (Os07t0598900-01);Hypothetical conserved gene. (Os07t0598900-02)	1.046	1.14727e-08	4.89069e-08
Os02g0702500		Similar to B0403H10-OSIGBa0105A11.22 protein. (Os02t0702500-01);Similar to B0403H10-OSIGBa0105A11.22 protein. (Os02t0702500-02);Hypothetical conserved gene. (Os02t0702500-03);Conserved hypothetical protein. (Os02t0702500-04)	0.876189	1.16105e-08	4.94702e-08
Os09g0407900		Peptidase C19, ubiquitin carboxyl-terminal hydrolase 2 family protein. (Os09t0407900-01)	1.09261	1.16469e-08	4.96127e-08
Os03g0335600		Similar to Valyl-tRNA synthetase. (Os03t0335600-01)	1.05472	1.16589e-08	4.96396e-08
Os02g0167500		RNA recognition motif domain domain containing protein. (Os02t0167500-01)	0.824565	1.17488e-08	4.99733e-08
Os05g0592400	UV-damaged DNA binding protein large subunit, UV-DDB large subunit, UV-damaged DNA binding protein, UV-damaged DNA binding protein 1	UV-damaged DNA binding protein. (Os05t0592400-01);Similar to UV-damaged DNA binding protein. (Os05t0592400-02)	0.812968	1.17668e-08	5.00376e-08
Os02g0469200		Conserved hypothetical protein. (Os02t0469200-01);Similar to predicted protein. (Os02t0469200-02)	0.886575	1.1775e-08	5.00596e-08
Os05g0182600	SSRP1-B	Similar to SSRP1 protein. (Os05t0182600-01)	1.4669	1.18937e-08	5.05154e-08
Os05g0375600		Similar to Peptide chain release factor 2. (Os05t0375600-00)	1.4938	1.19107e-08	5.05755e-08
Os06g0142800	PROTEIN ARGININE METHYLTRANSFERASE 10	Ribosomal L11 methyltransferase domain containing protein. (Os06t0142800-01)	1.01848	1.20295e-08	5.1055e-08
Os03g0844700		Similar to ALBINO3-like protein 1, chloroplastic. (Os03t0844700-01)	0.93858	1.20974e-08	5.13056e-08
Os09g0473300		Similar to Methylcytosine binding domain protein. (Os09t0473300-01)	1.32873	1.24667e-08	5.28199e-08
Os11g0167500	OsSTA250	Similar to Serine esterase family protein, expressed. (Os11t0167500-00)	1.42777	1.249e-08	5.28927e-08
Os02g0281000	Protein phosphatase 23	RmlC-like jelly roll fold domain containing protein. (Os02t0281000-01);Similar to predicted protein. (Os02t0281000-02)	0.895577	1.2645e-08	5.35232e-08
Os08g0439100		Protein of unknown function DUF1336 domain containing protein. (Os08t0439100-01)	0.893631	1.27062e-08	5.37692e-08
Os01g0629400		NLI interacting factor domain containing protein. (Os01t0629400-01);Similar to Ctd-phosphatase-like protein (Fragment). (Os01t0629400-02)	0.878863	1.28798e-08	5.44766e-08
Os08g0536100		Hypothetical conserved gene. (Os08t0536100-01);Hypothetical conserved gene. (Os08t0536100-02);Conserved hypothetical protein. (Os08t0536100-03);Hypothetical conserved gene. (Os08t0536100-04)	0.836669	1.28898e-08	5.44928e-08
Os11g0113700	CALCINEURIN B-LIKE PROTEIN-INTERACTING PROTEIN KINASE 15	Serine/threonine protein kinase, Abiotic stresses (Os11t0113700-01);Serine/threonine protein kinase, Microbe-assosiated molecular pattern (MAMP)-induced defense signaling pathway (Os11t0113700-02)	0.925071	1.29494e-08	5.47185e-08
Os05g0341300		Similar to guanine nucleotide-binding protein alpha-1 subunit. (Os05t0341300-01)	1.35257	1.30026e-08	5.49299e-08
Os11g0425300		Similar to predicted protein. (Os11t0425300-01);Conserved hypothetical protein. (Os11t0425300-02)	0.902011	1.33704e-08	5.63762e-08
Os07g0204900		Similar to Zeta-carotene desaturase (Fragment). (Os07t0204900-01);Similar to Zeta-carotene desaturase. (Os07t0204900-02);Similar to Zeta-carotene desaturase. (Os07t0204900-03)	0.788256	1.3371e-08	5.63762e-08
Os11g0439300		Hypothetical protein. (Os11t0439300-01);Hypothetical protein. (Os11t0439300-02)	1.39807	1.3384e-08	5.64173e-08
Os11g0549700		Ankyrin domain containing protein. (Os11t0549700-01)	0.806875	1.37684e-08	5.79956e-08
Os03g0774300		HAD superfamily (subfamily IG) hydrolase, 5'-Nucleotidase protein. (Os03t0774300-01);Similar to cDNA clone:J013088P07, full insert sequence. (Os03t0774300-02);Similar to cDNA clone:J013088P07, full insert sequence. (Os03t0774300-03)	0.827645	1.3855e-08	5.83319e-08
Os04g0492500		RWD domain containing protein. (Os04t0492500-01)	1.36472	1.39805e-08	5.8846e-08
Os07g0645100		Phosphatidylinositol 3- and 4-kinase, catalytic domain containing protein. (Os07t0645100-01)	0.870163	1.40738e-08	5.92244e-08
Os03g0836600		Similar to OSIGBa0117N13.1 protein. (Os03t0836600-01)	1.00776	1.41272e-08	5.94347e-08
Os04g0488300		Hypothetical protein. (Os04t0488300-01)	1.70884	1.41325e-08	5.94429e-08
Os05g0372800	F-box protein 257	Cyclin-like F-box domain containing protein. (Os05t0372800-01)	1.13446	1.43155e-08	6.01686e-08
Os01g0744000	KIN14C	Similar to Kinesin heavy chain (Fragment). (Os01t0744000-01);Similar to Kinesin heavy chain (Fragment). (Os01t0744000-02)	1.94567	1.43194e-08	6.01706e-08
Os10g0203600		DNA-binding SAP domain containing protein. (Os10t0203600-01)	1.28535	1.43279e-08	6.01916e-08
Os03g0131100	NLP1	Octicosapeptide/Phox/Bem1p domain containing protein. (Os03t0131100-01)	0.886479	1.45738e-08	6.1195e-08
Os02g0689200	PURINE PERMEASE 11	Protein of unknown function DUF250 domain containing protein. (Os02t0689200-01);Similar to cDNA clone:J023134O11, full insert sequence. (Os02t0689200-02);Similar to cDNA clone:J023134O11, full insert sequence. (Os02t0689200-03)	0.871424	1.46039e-08	6.13067e-08
Os01g0938200		Similar to RNA-binding protein BRUNOL5 (Fragment). (Os01t0938200-01)	1.3363	1.46462e-08	6.14696e-08
Os05g0162200		Conserved hypothetical protein. (Os05t0162200-01);Conserved hypothetical protein. (Os05t0162200-02)	0.860211	1.47306e-08	6.18086e-08
Os01g0222700		Protein of unknown function DUF659 domain containing protein. (Os01t0222700-01);Protein of unknown function DUF659 domain containing protein. (Os01t0222700-02)	0.98673	1.47896e-08	6.20113e-08
Os06g0311600	MAN6	Similar to Mannan endo-1,4-beta-mannosidase 6. (Os06t0311600-01)	0.937529	1.49415e-08	6.2633e-08
Os03g0644400	proline transporter, proline transporter 2	Amino acid permease. (Os03t0644400-01);Similar to Amino acid permease. (Os03t0644400-02)	0.892453	1.55895e-08	6.52708e-08
Os11g0176200	DOB1/SK12/helY-like DEAD-box Helicase	Similar to HUA enhancer 2. (Os11t0176200-01);Similar to predicted protein. (Os11t0176200-02)	0.831818	1.56008e-08	6.53023e-08
Os07g0497100	CHD-related gene 729, Chromatin Remodeling 4, crown rootless6	Chromodomain, helicase/ATPase, and DNA-binding domain (CHD) protein, Chromatin-remodeling factor, Mi-2-like protein, Crown root development, Chloroplast development in adaxial mesophyll, Maintenance of H3K4me3 (Os07t0497100-01)	0.891403	1.5645e-08	6.54717e-08
Os02g0588300		Similar to Fimbrin 1 (AtFIM1). (Os02t0588300-01)	1.06508	1.58001e-08	6.60568e-08
Os08g0151800	monodehydroascorbate reductase 5	FAD-dependent pyridine nucleotide-disulphide oxidoreductase domain containing protein. (Os08t0151800-01)	0.936594	1.57989e-08	6.60568e-08
Os11g0114700		PAP/25A core domain containing protein. (Os11t0114700-01);PAP/25A core domain containing protein. (Os11t0114700-02);Similar to cDNA, clone: J090093C10, full insert sequence. (Os11t0114700-03);PAP/25A-associated domain containing protein. (Os11t0114700-04)	0.845742	1.59613e-08	6.66987e-08
Os01g0613900		Hypothetical conserved gene. (Os01t0613900-01);Similar to predicted protein. (Os01t0613900-02);LPPG:FO 2-phospho-L-lactate transferase CofD/UPF0052 domain containing protein. (Os01t0613900-03)	0.847844	1.59768e-08	6.67474e-08
Os06g0367900	MAP kinase 20-3	Similar to Mitogen-activated protein kinase homologue. (Os06t0367900-01);Similar to Isoform 2 of Mitogen-activated protein kinase 11. (Os06t0367900-02)	0.905232	1.60331e-08	6.69666e-08
Os03g0381100		Similar to Pseudouridylate synthase. (Os03t0381100-00)	1.41562	1.62215e-08	6.77047e-08
Os01g0550100		Similar to Ubiquitin-specific protease 6. (Os01t0550100-01);Similar to Ubiquitin-specific protease 6. (Os01t0550100-02)	0.869202	1.62324e-08	6.7734e-08
Os08g0515700		Protein of unknown function DUF547 domain containing protein. (Os08t0515700-01)	1.5528	1.64272e-08	6.85303e-08
Os03g0321400		Protein of unknown function DUF1692 domain containing protein. (Os03t0321400-01)	1.54204	1.65244e-08	6.88859e-08
Os08g0313200	cystathionine b-synthase domain containing protein OsCBSX1, CBS domain containing protein OsCBSX1	Similar to (clone pCDH1) carbon monoxide dehydrogenase (cdhA). (Os08t0313200-01)	0.827199	1.68019e-08	6.99925e-08
Os08g0207600		Similar to GTP-binding protein. (Os08t0207600-01);Similar to GTP-binding protein (ERG). (Os08t0207600-02)	0.930229	1.73568e-08	7.21312e-08
Os01g0633200	transcription factor X1	Similar to X1 (Fragment). (Os01t0633200-01);Similar to X1 (Fragment). (Os01t0633200-02)	1.0901	1.7578e-08	7.30154e-08
Os01g0153250		Hypothetical conserved gene. (Os01t0153250-00)	1.26141	1.76028e-08	7.31007e-08
Os12g0175700		Nonaspanin (TM9SF) family protein. (Os12t0175700-01)	0.930023	1.77069e-08	7.35157e-08
Os02g0326000		Protein of unknown function DUF2232, membrane domain containing protein. (Os02t0326000-01);Similar to Membrane protein. (Os02t0326000-02)	1.10856	1.77621e-08	7.37272e-08
Os03g0118900		Armadillo-type fold domain containing protein. (Os03t0118900-01)	1.11831	1.79099e-08	7.43053e-08
Os03g0332700	ABC TRANSPORTER I FAMILY MEMBER 3_1	Similar to ABC Transporter, ATP binding component. (Os03t0332700-01)	0.844744	1.79849e-08	7.45984e-08
Os02g0467400		Hypothetical protein. (Os02t0467400-01);Hypothetical protein. (Os02t0467400-02);Hypothetical protein. (Os02t0467400-03)	1.07043	1.82557e-08	7.56675e-08
Os04g0151900		Similar to H0820C10.4 protein. (Os04t0151900-01)	1.03811	1.82537e-08	7.56675e-08
Os02g0121500		Conserved hypothetical protein. (Os02t0121500-01)	0.877575	1.83247e-08	7.59354e-08
Os04g0674450		Similar to DHHC zinc finger domain containing protein. (Os04t0674450-00)	1.20829	1.841e-08	7.62706e-08
Os10g0382300		Similar to Signal peptide containing large protein with proline stretches. (Os10t0382300-01);Similar to Signal peptide containing large protein with proline stretches. (Os10t0382300-02)	0.927933	1.86021e-08	7.70113e-08
Os01g0375000	Os_F0781	GTP1/OBG domain containing protein. (Os01t0375000-01)	0.89416	1.88124e-08	7.78264e-08
Os04g0533000	RNA helicase 6	Similar to RNA helicase (Fragment). (Os04t0533000-01);Similar to RNA helicase (Fragment). (Os04t0533000-02)	1.05389	1.89181e-08	7.82451e-08
Os08g0398700		Peptidase M1, membrane alanine aminopeptidase family protein. (Os08t0398700-01);Similar to APM1 (AMINOPEPTIDASE M1). (Os08t0398700-02)	0.778024	1.89676e-08	7.84125e-08
Os09g0530000	SULFURTRANSFERASE 4	Rhodanese-like domain containing protein. (Os09t0530000-01);Rhodanese-like domain containing protein. (Os09t0530000-02)	0.839181	1.90055e-08	7.85503e-08
Os02g0710102		Hypothetical conserved gene. (Os02t0710102-01)	1.33611	1.91846e-08	7.92527e-08
Os05g0227800		Homeodomain-like containing protein. (Os05t0227800-01)	1.31416	1.93004e-08	7.96745e-08
Os08g0428900		Chaperonin Cpn60/TCP-1 family protein. (Os08t0428900-01)	0.959902	1.97383e-08	8.13468e-08
Os02g0281150		Similar to Leucine Rich Repeat family protein. (Os02t0281150-01)	1.18762	1.98881e-08	8.19253e-08
Os01g0874100		Hypothetical conserved gene. (Os01t0874100-01);Deoxynucleoside kinase family protein. (Os01t0874100-02)	1.07015	1.98839e-08	8.19253e-08
Os11g0160700		Zinc finger, RING/FYVE/PHD-type domain containing protein. (Os11t0160700-01);Hypothetical conserved gene. (Os11t0160700-02)	1.0806	1.99653e-08	8.22044e-08
Os03g0353600	OsSTA99	Similar to Aberrant pollen transmission 1. (Os03t0353600-01)	1.53383	2.00593e-08	8.2552e-08
Os04g0433200		Similar to H0315E07.10 protein. (Os04t0433200-01)	1.02359	2.01244e-08	8.28005e-08
Os12g0498500		Similar to DnaJ domain containing protein, expressed. (Os12t0498500-01)	0.823069	2.02203e-08	8.31754e-08
Os06g0643000		Phox-like domain containing protein. (Os06t0643000-01)	0.877189	2.02288e-08	8.31905e-08
Os08g0109300	ADENYLATE KINASE 1	Homolog of Arabidopsis ADENOSINE MONOPHOSPHATE KINASE 2 (AMK2), A member of adenylate kinase (AK) family (Os08t0109300-01)	0.946441	2.02746e-08	8.33403e-08
Os03g0811100	magnesium chelatase subunit ChlD, magnesium-chelatase ChlD subunit, yellow-green leaf mutant 98, yellow-green leaf 7, magnesium-chelatase ChlD protein	Magnesium-chelatase subunit ChlD, Chlorophyll synthesis, Chloroplast development (Os03t0811100-01);Similar to Chloroplast Mg-chelatase subunit XANTHA-G. (Os03t0811100-02)	1.01928	2.03426e-08	8.35991e-08
Os06g0221100		TLDc domain containing protein. (Os06t0221100-01)	0.975809	2.06192e-08	8.46358e-08
Os06g0506100		Pentatricopeptide repeat domain containing protein. (Os06t0506100-01)	1.31485	2.06281e-08	8.46521e-08
Os07g0658400	SPOTTED LEAF 32	Ferredoxin-dependent glutamate synthase, Leaf senescence and nitrogen remobilization (Os07t0658400-02)	1.09003	2.07454e-08	8.51133e-08
Os07g0641600		SAM (and some other nucleotide) binding motif domain containing protein. (Os07t0641600-02)	1.09593	2.08992e-08	8.56994e-08
Os03g0841900		Similar to carotenoid isomerase 1. (Os03t0841900-00)	0.845169	2.10251e-08	8.61592e-08
Os05g0102800	ML3	Similar to AML1. (Os05t0102800-01);Similar to AML1. (Os05t0102800-02);Similar to AML1. (Os05t0102800-03);Similar to AML6. (Os05t0102800-04)	1.06063	2.10804e-08	8.63249e-08
Os06g0717400		Pseudouridine synthase domain containing protein. (Os06t0717400-01)	1.05579	2.11298e-08	8.65065e-08
Os04g0298600		Uncharacterised protein family FPL domain containing protein. (Os04t0298600-00)	0.941642	2.13948e-08	8.75505e-08
Os05g0200500		Similar to Casein kinase-like protein. (Os05t0200500-02)	0.885754	2.19071e-08	8.95623e-08
Os03g0823900		Calmodulin binding protein-like domain containing protein. (Os03t0823900-00)	1.06137	2.21863e-08	9.06186e-08
Os09g0245500		Isopenicillin N synthase domain containing protein. (Os09t0245500-01)	1.19131	2.22144e-08	9.07117e-08
Os01g0884500		Plus-3 domain containing protein. (Os01t0884500-01)	0.951335	2.22727e-08	9.09072e-08
Os02g0613200		Hypothetical conserved gene. (Os02t0613200-01);Similar to regulatory subunit. (Os02t0613200-02);Similar to regulatory subunit. (Os02t0613200-03);Similar to regulatory subunit. (Os02t0613200-04)	0.801972	2.24574e-08	9.15748e-08
Os06g0127200		SET domain containing protein. (Os06t0127200-01)	1.11257	2.24942e-08	9.17034e-08
Os02g0161200	ZINC FINGER CCCH DOMAIN-CONTAINING PROTEIN 13	Zinc finger, CCCH-type domain containing protein. (Os02t0161200-01)	0.835872	2.25303e-08	9.18291e-08
Os10g0518800		Serine/threonine protein kinase domain containing protein. (Os10t0518800-01)	0.83785	2.2559e-08	9.1903e-08
Os01g0300600		Similar to carbohydrate binding. (Os01t0300600-01)	0.915244	2.26543e-08	9.22477e-08
Os09g0314300		Similar to Lysine and histidine specific transporter. (Os09t0314300-01);Peroxin-3 family protein. (Os09t0314300-02)	0.921146	2.28227e-08	9.28807e-08
Os02g0697600		ATPase, AAA-type, core domain containing protein. (Os02t0697600-01);Similar to ATPase family AAA domain-containing protein 3. (Os02t0697600-02)	1.01147	2.31327e-08	9.40197e-08
Os01g0944000		Conserved hypothetical protein. (Os01t0944000-01);Hypothetical conserved gene. (Os01t0944000-02);Conserved hypothetical protein. (Os01t0944000-03)	0.998922	2.32787e-08	9.45026e-08
Os04g0422000		PAP fibrillin family protein. (Os04t0422000-01);PAP fibrillin family protein. (Os04t0422000-02);Similar to H0525E10.12 protein. (Os04t0422000-03)	0.874661	2.33816e-08	9.48979e-08
Os03g0848100	lysine decarboxylase	Similar to Ser/Thr protein phosphatase family protein, expressed. (Os03t0848100-01)	0.90052	2.34812e-08	9.52575e-08
Os05g0400800		Similar to 1-(5-phosphoribosyl)-5-[(5-phosphoribosylamino)methylideneamino] imidazole-4-carboxamide isomerase, chloroplast precursor (EC 5.3.1.16) (Phosphoribosylformimino-5-aminoimidazole carboxamide ribotide isomerase) (5-proFAR isomerase) (BBM II). (Os05t0400800-01);Similar to cDNA clone:J013037E09, full insert sequence. (Os05t0400800-02)	1.09503	2.36818e-08	9.60042e-08
Os09g0248000		D-aminoacyl-tRNA deacylase domain containing protein. (Os09t0248000-01);D-aminoacyl-tRNA deacylase domain containing protein. (Os09t0248000-02);Similar to Ethanol tolerance protein GEKO1. (Os09t0248000-03);Similar to Ethanol tolerance protein GEKO1. (Os09t0248000-04)	0.832957	2.40084e-08	9.72147e-08
Os07g0563700		IKI3 family protein. (Os07t0563700-01)	1.03655	2.44246e-08	9.88077e-08
Os10g0339600		Similar to Alpha-1,2-fucosidase. (Os10t0339600-01)	0.804587	2.49257e-08	1.00694e-07
Os03g0823100		Major facilitator superfamily protein. (Os03t0823100-01)	0.8546	2.51082e-08	1.01361e-07
Os08g0137200	ARP4	Actin/actin-like family protein. (Os08t0137200-01)	0.801072	2.52543e-08	1.0188e-07
Os06g0143900	beta prime COP coatomer protein	Similar to Coatomer protein complex, beta prime; beta'-COP protein. (Os06t0143900-01);Similar to Coatomer complex subunit. (Os06t0143900-02);Similar to Coatomer complex subunit. (Os06t0143900-03)	0.917692	2.56578e-08	1.03411e-07
Os06g0154400		Domain of unknown function DUF676, lipase-like domain containing protein. (Os06t0154400-01)	0.861407	2.57999e-08	1.03936e-07
Os04g0616100		Similar to H0525G02.8 protein. (Os04t0616100-00)	1.61435	2.58177e-08	1.03983e-07
Os01g0665200	MAP kinase 20-4, Wound- and JA-uninducible MAP kinase 1	Similar to Blast and wounding induced mitogen-activated protein kinase. (Os01t0665200-01);Similar to Mitogen activated protein kinase 20-4. (Os01t0665200-02);Similar to Mitogen-activated protein kinase 8. (Os01t0665200-03)	0.977028	2.58902e-08	1.04251e-07
Os07g0617800	ALANINE AMINOTRANSFERASE 3	Similar to Alanine aminotransferase. (Os07t0617800-01)	1.03603	2.59585e-08	1.04502e-07
Os08g0282200		Hypothetical protein. (Os08t0282200-01)	1.2631	2.61202e-08	1.05104e-07
Os09g0521500		Similar to Arsenical pump-driving ATPase (EC 3.6.3.16) (Arsenite-translocating ATPase) (Arsenical resistance ATPase) (Arsenite-transporting ATPase) (ARSA) (ASNA-I). (Os09t0521500-01)	0.930071	2.62723e-08	1.05667e-07
Os06g0646000		Methyltransferase type 11 domain containing protein. (Os06t0646000-01);Methyltransferase type 11 domain containing protein. (Os06t0646000-02)	0.836005	2.64157e-08	1.0617e-07
Os01g0363900	WALL-ASSOCIATED KINASE GENE 5	Similar to HASTY. (Os01t0363900-01)	0.996887	2.65741e-08	1.06733e-07
Os01g0171000	BRASSINOSTEROID INSENSITIVE 1-associated receptor kinase, SERK-like gene 5, bri1-associated receptor kinase 1 (BAK1) homologue 4	BRASSINOSTEROID INSENSITIVE 1-associated receptor kinase 1 precursor (EC 2.7.1.37) (BRI1-associated receptor kinase 1) (Somatic embryogenesis receptor-like kinase 3). (Os01t0171000-01);Similar to Leucine-rich repeat receptor-like kinase. (Os01t0171000-02)	1.1537	2.67194e-08	1.07267e-07
Os01g0564400		Conserved hypothetical protein. (Os01t0564400-01)	1.07526	2.67576e-08	1.07395e-07
Os01g0966000		Similar to Plasma membrane H+-ATPase (EC 3.6.1.3). (Os01t0966000-01);Similar to Plasma membrane H+-ATPase (EC 3.6.1.3). (Os01t0966000-02);Similar to predicted protein. (Os01t0966000-03);Similar to OXP1 (OXOPROLINASE 1); 5-oxoprolinase (ATP-hydrolyzing)/ hydrolase. (Os01t0966000-04)	0.805521	2.68663e-08	1.07782e-07
Os08g0122800		Conserved hypothetical protein. (Os08t0122800-01);Kringle, conserved site domain containing protein. (Os08t0122800-02)	0.808099	2.69689e-08	1.08169e-07
Os12g0209700	RING finger protein	Hypothetical conserved gene. (Os12t0209700-01)	0.823579	2.69862e-08	1.08213e-07
Os09g0480300		Similar to cDNA clone:J033054O21, full insert sequence. (Os09t0480300-01);Zinc finger, CCHC-type domain containing protein. (Os09t0480300-02)	1.77831	2.7156e-08	1.08868e-07
Os03g0735000	ADP-GLUCOSE PYROPHOSPHORYLASE LARGE SUBUNIT 1	Similar to Glucose-1-phosphate adenylyltransferase large subunit 2 (EC 2.7.7.27) (ADP-glucose synthase) (ADP-glucose pyrophosphorylase) (AGPASE S) (Alpha-D-glucose-1-phosphate adenyl transferase) (BLPL) (Fragment). (Os03t0735000-01);Similar to Glucose-1-phosphate adenylyltransferase. (Os03t0735000-02)	0.84642	2.72492e-08	1.09217e-07
Os01g0783800		Serine/threonine protein kinase-related domain containing protein. (Os01t0783800-01)	0.942162	2.74375e-08	1.09921e-07
Os02g0768100		Hypothetical protein. (Os02t0768100-01)	1.08984	2.76166e-08	1.10588e-07
Os12g0581600	NATURAL RESISTANCE-ASSOCIATED MACROPHAGE PROTEIN 7	Similar to Integral membrane protein. (Os12t0581600-01)	0.991532	2.76719e-08	1.1077e-07
Os12g0601800	b-ZIP TRANSCRIPTION FACTOR 88	Similar to BZIP transcription factor family protein, expressed. (Os12t0601800-01)	1.01972	2.77919e-08	1.11212e-07
Os04g0131900		Similar to UDP-glucose:sterol glucosyltransferase (EC 2.4.1.173). (Os04t0131900-01)	0.85975	2.79106e-08	1.11662e-07
Os12g0136200		Similar to RNA recognition motif family protein, expressed. (Os12t0136200-01);Similar to RNA recognition motif family protein, expressed. (Os12t0136200-02);Similar to RNA recognition motif family protein, expressed. (Os12t0136200-03)	0.961283	2.83083e-08	1.13201e-07
Os04g0559200		Protein of unknown function DUF3741 domain containing protein. (Os04t0559200-01);Hypothetical conserved gene. (Os04t0559200-02);Hypothetical conserved gene. (Os04t0559200-03)	1.0196	2.84693e-08	1.13766e-07
Os07g0656800		Similar to catalytic/ methyltransferase. (Os07t0656800-01)	0.871651	2.86695e-08	1.14539e-07
Os07g0207700	SHATTERING-H	Protein containing CTD phosphatase domain, Seed shattering (Os07t0207700-01);Similar to CTD phosphatase-like protein. (Os07t0207700-02);Similar to CTD phosphatase-like protein. (Os07t0207700-03)	0.897713	2.88123e-08	1.15083e-07
Os10g0362300	HISTIDINE KINASE 5	Similar to Histidine kinase 3. (Os10t0362300-01);Similar to Histidine kinase. (Os10t0362300-02);Histidine kinase, Cytokinin signaling (Os10t0362300-03);Histidine kinase, Cytokinin signaling (Os10t0362300-04)	0.882728	2.92032e-08	1.16484e-07
Os07g0177100	MMS19	Armadillo-type fold domain containing protein. (Os07t0177100-01);Conserved hypothetical protein. (Os07t0177100-02)	1.06443	2.92151e-08	1.16505e-07
Os05g0241000		Prefoldin domain containing protein. (Os05t0241000-01)	1.03911	2.92588e-08	1.16653e-07
Os09g0413300	PENTATRICOPEPTIDE REPEAT PROTEIN 1	Pentatricopeptide repeat domain containing protein. (Os09t0413300-00)	1.42097	2.94427e-08	1.17278e-07
Os03g0224200	B-TYPE RESPONSE REGULATOR 1	B-type response regulator, Cytokinin signaling (Os03t0224200-01);B-type response regulator, Cytokinin signaling (Os03t0224200-02);Similar to response regulator 8. (Os03t0224200-03)	0.78504	2.97347e-08	1.18305e-07
Os09g0531800		Glycosyl transferase, family 8 protein. (Os09t0531800-01)	1.4711	2.99593e-08	1.19117e-07
Os01g0187400		Similar to glycine-rich protein. (Os01t0187400-01)	0.813019	3.03532e-08	1.206e-07
Os12g0245000		Conserved hypothetical protein. (Os12t0245000-01);Hypothetical conserved gene. (Os12t0245000-02)	1.25116	3.04265e-08	1.20836e-07
Os03g0774400		Similar to predicted protein. (Os03t0774400-01)	1.05204	3.07954e-08	1.22273e-07
Os03g0184000	PHYTOENE DESATURASE	Similar to Phytoene desaturase (Fragment). (Os03t0184000-00)	0.830746	3.10945e-08	1.2332e-07
Os01g0835800		Hypothetical conserved gene. (Os01t0835800-01)	1.60028	3.13088e-08	1.24141e-07
Os04g0488000	CYCLIN-DEPENDENT KINASE G;2	Similar to PITSLRE serine/threonine-protein kinase CDC2L1 (EC 2.7.1.37) (Galactosyltransferase associated protein kinase p58/GTA) (Cell division cycle 2-like protein kinase 1). (Os04t0488000-01);Similar to PITSLRE serine/threonine-protein kinase CDC2L1 (EC 2.7.1.37) (Galactosyltransferase associated protein kinase p58/GTA) (Cell division cycle 2-like protein kinase 1). (Os04t0488000-02);Hypotheti…	0.891532	3.18748e-08	1.26271e-07
Os08g0559300	SPINDLY	O-linked N-acetylglucosamine transferase, Negative regulator of gibberellin (GA) signaling, Brassinosteroid (BR) synthesis (Os08t0559300-01)	0.784084	3.30552e-08	1.30797e-07
Os07g0179500		Hypothetical conserved gene. (Os07t0179500-00)	1.07339	3.33654e-08	1.31935e-07
Os02g0716100		Hypothetical conserved gene. (Os02t0716100-01)	1.33437	3.35754e-08	1.32644e-07
Os11g0247400		Haemolysin A domain containing protein. (Os11t0247400-01)	1.03756	3.38737e-08	1.33792e-07
Os08g0343300		Zinc finger, RING/FYVE/PHD-type domain containing protein. (Os08t0343300-01)	0.840567	3.40292e-08	1.34315e-07
Os04g0686650		Similar to H0723C07.13 protein. (Os04t0686650-00)	0.914682	3.44475e-08	1.35904e-07
Os09g0252700		Similar to E3 ubiquitin protein ligase UPL1 (EC 6.3.2.-) (Ubiquitin-protein ligase 1). (Os09t0252700-01)	1.41312	3.4526e-08	1.36152e-07
Os11g0706100		Protein of unknown function DUF37 domain containing protein. (Os11t0706100-01);Protein of unknown function DUF37 family protein. (Os11t0706100-02);Protein of unknown function DUF37 family protein. (Os11t0706100-03)	0.827144	3.45882e-08	1.36366e-07
Os01g0911800		Similar to Heavy meromyosin-like protein (Fragment). (Os01t0911800-01)	0.772599	3.48405e-08	1.37299e-07
Os07g0191700		Similar to AT.I.24-9 protein (Fragment). (Os07t0191700-01)	0.918156	3.51504e-08	1.38457e-07
Os08g0518100	MICROTUBULE-ASSOCIATED PROTEIN	RabGAP/TBC domain containing protein. (Os08t0518100-01);Hypothetical conserved gene. (Os08t0518100-02)	0.845699	3.52348e-08	1.3873e-07
Os03g0286200		Similar to Prephenate dehydratase-like. (Os03t0286200-01);Similar to P-protein. (Os03t0286200-02)	0.768877	3.53526e-08	1.39159e-07
Os02g0550000		Conserved hypothetical protein. (Os02t0550000-01)	0.828097	3.59155e-08	1.41278e-07
Os11g0220400		Similar to ATPase, AAA family protein, expressed. (Os11t0220400-01)	1.64181	3.60208e-08	1.41653e-07
Os02g0651500		Conserved hypothetical protein. (Os02t0651500-01);Non-protein coding transcript. (Os02t0651500-03);Conserved hypothetical protein. (Os02t0651500-04);Non-protein coding transcript. (Os02t0651500-05)	1.18822	3.62419e-08	1.42465e-07
Os11g0549695		Maf-like protein family protein. (Os11t0549695-01)	1.17742	3.63645e-08	1.42883e-07
Os07g0620300		Clathrin adaptor, mu subunit domain containing protein. (Os07t0620300-01);Clathrin adaptor, mu subunit domain containing protein. (Os07t0620300-02);Clathrin adaptor, mu subunit domain containing protein. (Os07t0620300-03)	1.02426	3.66812e-08	1.44087e-07
Os07g0660100		Similar to predicted protein. (Os07t0660100-01)	0.832413	3.66876e-08	1.44087e-07
Os06g0731950		Conserved hypothetical protein. (Os06t0731950-01)	1.26129	3.68414e-08	1.44626e-07
Os04g0163700		Conserved hypothetical protein. (Os04t0163700-01)	1.09956	3.69023e-08	1.44832e-07
Os03g0226400	metal tolerance protein 8.1	Manganese transporter, Cation diffusion facilitator (CDF) family member, Mn tolerance (Os03t0226400-01);Similar to Metal tolerance protein 4. (Os03t0226400-02)	0.935688	3.69327e-08	1.44919e-07
Os11g0482100		Similar to Protein transport protein Sec24-like CEF. (Os11t0482100-01)	0.849755	3.71768e-08	1.45843e-07
Os12g0527800		Zinc finger, RING/FYVE/PHD-type domain containing protein. (Os12t0527800-01);Hypothetical conserved gene. (Os12t0527800-02)	0.796776	3.72138e-08	1.45923e-07
Os08g0318500	Cen8.t01153	Sec8 exocyst complex component specific domain containing protein. (Os08t0318500-01)	0.838792	3.76515e-08	1.47572e-07
Os01g0592900	RTEL1	Similar to regulator of telomere elongation helicase 1. (Os01t0592900-01);Similar to regulator of telomere elongation helicase 1. (Os01t0592900-02)	1.3738	3.76902e-08	1.47657e-07
Os01g0775100		Plus-3 domain containing protein. (Os01t0775100-01)	0.961651	3.89382e-08	1.52203e-07
Os02g0542200		Similar to H0525E10.9 protein. (Os02t0542200-01);Similar to H0525E10.9 protein. (Os02t0542200-02)	0.880078	3.91691e-08	1.53037e-07
Os05g0163250		Similar to predicted protein. (Os05t0163250-01)	1.24904	3.94217e-08	1.53886e-07
Os01g0743800	PSEUDO-PHOSPHOTRANSFER PROTEIN 1	Similar to histidine-containing phosphotransfer protein 4. (Os01t0743800-00)	1.17004	3.96153e-08	1.54607e-07
Os07g0247100	LESION AND LAMINA BENDING	Chloroplast-localised putative leucine carboxyl methyltransferase (LCMT), Regulation of jasmonate (JA)- and brassinosteroid (BR)-mediated growth and defence responses (Os07t0247100-01)	0.828299	3.98704e-08	1.55532e-07
Os03g0359100		Similar to aminotransferase, class IV family protein. (Os03t0359100-01);Similar to Aminotransferase, class IV family protein. (Os03t0359100-02)	0.94049	3.99387e-08	1.55764e-07
Os04g0680700		DNA mismatch repair protein MutS, core domain containing protein. (Os04t0680700-01);Similar to H0901F07.7 protein. (Os04t0680700-02)	0.868173	4.02962e-08	1.57087e-07
Os03g0801600		Similar to vacuolar protein sorting 35. (Os03t0801600-01);Similar to vacuolar protein sorting 35. (Os03t0801600-02)	0.806422	4.04021e-08	1.57465e-07
Os01g0711500	CALCINEURIN B-LIKE PROTEIN 10	Similar to Calcineurin B-like protein 10. (Os01t0711500-00)	1.03098	4.06607e-08	1.58402e-07
Os06g0163500	Subtilisin 49, SUBTILISIN 49	Peptidase S8 and S53, subtilisin, kexin, sedolisin domain containing protein. (Os06t0163500-01)	0.861972	4.09908e-08	1.59544e-07
Os06g0606900		Conserved hypothetical protein. (Os06t0606900-01)	1.17594	4.14336e-08	1.61232e-07
Os05g0511000		TRAM, LAG1 and CLN8 homology domain containing protein. (Os05t0511000-01);TRAM, LAG1 and CLN8 homology domain containing protein. (Os05t0511000-02)	0.917382	4.15398e-08	1.61573e-07
Os03g0151100		Appr-1-p processing domain containing protein. (Os03t0151100-01)	1.25276	4.16782e-08	1.62038e-07
Os05g0582400		Similar to Mitogen-activated protein kinase 9. (Os05t0582400-01)	1.2314	4.236e-08	1.64505e-07
Os07g0521600		Similar to NBS-LRR protein (Fragment). (Os07t0521600-01);Similar to NBS-LRR protein (Fragment). (Os07t0521600-02)	1.2086	4.24743e-08	1.64912e-07
Os03g0841100	WALL-ASSOCIATED KINASE GENE 28	Serine/threonine protein kinase-related domain containing protein. (Os03t0841100-01)	1.28454	4.25812e-08	1.6529e-07
Os07g0585600		Similar to N-acetyl-glutamate synthase. (Os07t0585600-01)	1.23856	4.26229e-08	1.65415e-07
Os12g0123100		Similar to EMB2748. (Os12t0123100-01)	0.798506	4.28851e-08	1.66358e-07
Os03g0160100	ACCELERATED CELL DEATH AND RESISTANCE 1	Mitogen-activated protein kinase kinase kinase (MAPKKK), Disease resistance, Defense/stress response (Os03t0160100-01)	0.874768	4.37406e-08	1.69525e-07
Os01g0765200		Conserved hypothetical protein. (Os01t0765200-01)	1.1505	4.40098e-08	1.70454e-07
Os05g0464001		Conserved hypothetical protein. (Os05t0464001-00)	1.4579	4.41623e-08	1.70931e-07
Os01g0254100	TOPLESS-RELATED PROTEIN 1	Similar to CTV.2. (Os01t0254100-01);Similar to Lissencephaly type-1-like homology motif; CTLH, C-terminal to LisH motif; Nitrous oxide reductase, N-terminal; WD40-like; Quinonprotein alcohol dehydrogenase-like. (Os01t0254100-02)	0.832225	4.42621e-08	1.71241e-07
Os04g0658000		Similar to OSIGBa0132E09-OSIGBa0108L24.1 protein. (Os04t0658000-01);Similar to Possible apospory-associated like protein. (Os04t0658000-02)	0.786515	4.44113e-08	1.7178e-07
Os04g0503700		Alpha-1, 2 glucosyltransferase Alg10 domain containing protein. (Os04t0503700-01);Similar to DIE2/ALG10 family. (Os04t0503700-02)	1.04709	4.46665e-08	1.7269e-07
Os06g0147800	MITOGEN-ACTIVATED PROTEIN KINASE KINASE 1	Similar to Mitogen-activated protein kinase kinase 2. (Os06t0147800-01)	0.925997	4.47405e-08	1.72938e-07
Os09g0533100		Similar to Pantothenate kinase 4 (Fragment). (Os09t0533100-01)	0.80492	4.48176e-08	1.73197e-07
Os02g0186400		Spectrin repeat containing protein. (Os02t0186400-01)	0.773415	4.49164e-08	1.7354e-07
Os11g0137300		Armadillo-type fold domain containing protein. (Os11t0137300-01);Similar to HEAT repeat family protein, expressed. (Os11t0137300-02)	1.45709	4.52503e-08	1.74791e-07
Os07g0570100		Similar to predicted protein. (Os07t0570100-01)	0.879969	4.55232e-08	1.7565e-07
Os05g0594700	HYPEROSMOLALITY-GATED CALCIUM-PERMEABLE CHANNEL 1.2	Similar to Hv711N16.16 (Fragment). (Os05t0594700-01);Similar to Hv711N16.16 (Fragment). (Os05t0594700-02)	0.824529	4.57166e-08	1.76357e-07
Os06g0185700		Hypothetical conserved gene. (Os06t0185700-01)	1.32855	4.59047e-08	1.77004e-07
Os01g0251000		Protein of unknown function DUF3769 domain containing protein. (Os01t0251000-01)	0.932226	4.69679e-08	1.81023e-07
Os03g0835100		Similar to Chloroplast protein import component Toc159. (Os03t0835100-00)	0.835807	4.70737e-08	1.81351e-07
Os06g0682800		Zinc finger, CCCH-type domain containing protein. (Os06t0682800-01)	1.03433	4.73267e-08	1.82244e-07
Os03g0320900	VIRESCENT 2	Guanylate kinase family protein. (Os03t0320900-01)	1.12271	4.76339e-08	1.83346e-07
Os06g0361500		Similar to cDNA clone:J013000C15, full insert sequence. (Os06t0361500-02)	0.923869	4.79683e-08	1.84592e-07
Os08g0414700		Similar to Trehalose-6-phosphate synthase (Fragment). (Os08t0414700-01)	1.75718	4.85289e-08	1.86528e-07
Os05g0482600		WD40 repeat-like domain containing protein. (Os05t0482600-01)	0.936058	4.85196e-08	1.86528e-07
Os10g0507800	DnaJ domain protein C73	Similar to chaperone protein dnaJ 13. (Os10t0507800-01);Similar to Chaperone protein dnaJ 13. (Os10t0507800-02)	0.882271	4.89169e-08	1.8791e-07
Os01g0773000		Similar to RNA binding / pseudouridylate synthase/ tRNA-pseudouridine synthase. (Os01t0773000-01)	1.769	4.99726e-08	1.91838e-07
Os02g0502500		Protein kinase-like domain containing protein. (Os02t0502500-01);Protein kinase-like domain containing protein. (Os02t0502500-02)	1.05784	5.04701e-08	1.93705e-07
Os10g0163100	AUTOPHAGY ASSOCIATED GENE 9B	Similar to Autophagy protein Apg9 containing protein, expressed. (Os10t0163100-01)	0.901233	5.05224e-08	1.9382e-07
Os09g0123100		Tetratricopeptide-like helical domain containing protein. (Os09t0123100-01)	0.871819	5.05153e-08	1.9382e-07
Os02g0266200		Pentatricopeptide repeat domain containing protein. (Os02t0266200-01);Pentatricopeptide repeat domain containing protein. (Os02t0266200-02)	1.28653	5.06251e-08	1.94171e-07
Os02g0177900		Carbohydrate kinase, FGGY domain containing protein. (Os02t0177900-01);Carbohydrate kinase, FGGY family protein. (Os02t0177900-02)	0.934458	5.08348e-08	1.94932e-07
Os12g0540900		Similar to Tryptophanyl-tRNA synthetase (EC 6.1.1.2) (Tryptophan--tRNA ligase) (TrpRS). (Os12t0540900-01);Similar to tryptophanyl-tRNA synthetase. (Os12t0540900-02)	0.852634	5.09643e-08	1.953e-07
Os08g0544500	less pronounced lobe epidermal cell3	NCK-associated protein 1 (NAP1)-like protein, Homolog of SCAR/WAVE complex components, Control of epidermal cell morphogenesis (Os08t0544500-01)	0.858183	5.15765e-08	1.97428e-07
Os07g0639600		Peptidase C15, pyroglutamyl peptidase I family protein. (Os07t0639600-01)	0.79733	5.16324e-08	1.97598e-07
Os01g0622600	CALCIUM-DEPENDENT PROTEIN KINASE 1	Similar to calcium-dependent protein kinase, isoform 2. (Os01t0622600-01)	0.859205	5.17804e-08	1.98121e-07
Os10g0375600		Similar to ER66 protein (Fragment). (Os10t0375600-01)	0.821386	5.1822e-08	1.98236e-07
Os09g0570600		PAP/25A core domain containing protein. (Os09t0570600-01);Non-protein coding transcript. (Os09t0570600-02)	1.04706	5.19596e-08	1.98675e-07
Os09g0510900	Os_F0689	Hypothetical conserved gene. (Os09t0510900-01)	0.972768	5.23537e-08	2.00138e-07
Os02g0777700		Similar to XI-I (Myosin-like protein XI-I); motor/ protein binding. (Os02t0777700-00)	0.995669	5.25681e-08	2.00913e-07
Os03g0799900	PHOSPHATE TRANSPORTER TRAFFIC FACILITATOR 1-LIKE	Similar to sec12-like protein 1. (Os03t0799900-01)	1.78121	5.29992e-08	2.02338e-07
Os02g0613400		Similar to CGS1 mRNA stability 1. (Os02t0613400-01)	0.856936	5.3198e-08	2.03008e-07
Os06g0731500	Jumonji 708	Conserved hypothetical protein. (Os06t0731500-01)	1.0397	5.34252e-08	2.0383e-07
Os07g0418000		Similar to predicted protein. (Os07t0418000-01);HAD-like domain domain containing protein. (Os07t0418000-02)	0.819129	5.34796e-08	2.03948e-07
Os01g0654200		Peptidase M50 domain containing protein. (Os01t0654200-01)	0.837899	5.36096e-08	2.04399e-07
Os02g0109900		Hypothetical conserved gene. (Os02t0109900-01)	1.03576	5.37164e-08	2.04716e-07
Os11g0173900		Similar to Leucine Rich Repeat family protein, expressed. (Os11t0173900-00)	1.77242	5.37904e-08	2.04954e-07
Os01g0958900	OsMLH1	Similar to MLH1 protein (Fragment). (Os01t0958900-01);Similar to MLH1 protein (Fragment). (Os01t0958900-02)	0.945976	5.38087e-08	2.04978e-07
Os11g0276000	exocyst subunit Sec3	Similar to Roothairless 1. (Os11t0276000-01)	1.27067	5.38494e-08	2.05088e-07
Os08g0104700		Chaperonin Cpn60/TCP-1 family protein. (Os08t0104700-01);Hypothetical conserved gene. (Os08t0104700-02)	0.879696	5.46291e-08	2.07876e-07
Os03g0652100		Not CCR4-Not complex component, N-terminal domain containing protein. (Os03t0652100-01)	0.913437	5.50556e-08	2.09361e-07
Os08g0484800		Hypothetical conserved gene. (Os08t0484800-00)	1.30667	5.53398e-08	2.10395e-07
Os07g0509200	HIGH-AFFINITY POTASSIUM(K+) TRANSPORTER 14	Similar to Potassium transporter 7 (AtPOT7) (AtHAK7). (Os07t0509200-01)	1.06649	5.55488e-08	2.11051e-07
Os06g0275800	neutral amino acid transporter, amino acid transporter-like 4	Amino acid transporter, transmembrane domain containing protein. (Os06t0275800-01);Amino acid transporter, transmembrane domain containing protein. (Os06t0275800-02);Amino acid transporter, transmembrane domain containing protein. (Os06t0275800-03)	1.174	5.58643e-08	2.12204e-07
Os04g0640800		Programmed cell death protein 2, C-terminal domain containing protein. (Os04t0640800-01)	0.981397	5.61744e-08	2.13288e-07
Os08g0178100		Pep3/Vps18/deep orange domain containing protein. (Os08t0178100-01)	1.18525	5.66809e-08	2.15117e-07
Os02g0448400		Similar to Synaptotagmin C. (Os02t0448400-01)	0.946252	5.68864e-08	2.15803e-07
Os09g0536000		Exodeoxyribonuclease III xth family protein. (Os09t0536000-01)	1.03644	5.90293e-08	2.23298e-07
Os11g0482500		Zinc finger, RING/FYVE/PHD-type domain containing protein. (Os11t0482500-01);Zinc finger, RING/FYVE/PHD-type domain containing protein. (Os11t0482500-02)	1.0713	5.94672e-08	2.24857e-07
Os03g0695700	CYSTATHIONINE B-SYNTHASE DOMAIN CONTAINING CHLORIDE CHANNEL PROTEIN 4	Similar to Chloride channel protein CLC-d (AtCLC-d). (Os03t0695700-01)	1.05824	5.97296e-08	2.258e-07
Os07g0413700	poly(ADP-ribose) polymerase 1	Similar to Poly(ADP)-ribose polymerase (EC 2.4.2.30). (Os07t0413700-01);Similar to Poly. (Os07t0413700-02)	1.27357	6.01233e-08	2.27238e-07
Os04g0675101		ATPase-like, ATP-binding domain domain containing protein. (Os04t0675101-00)	1.42421	6.06528e-08	2.2919e-07
Os02g0728700		Ribosomal RNA-processing protein 7 domain containing protein. (Os02t0728700-01)	0.894888	6.11057e-08	2.307e-07
Os06g0621500		Conserved hypothetical protein. (Os06t0621500-01)	1.07149	6.11903e-08	2.3097e-07
Os03g0448500		Similar to Calcineurin B-like protein 7. (Os03t0448500-01);Similar to Calcineurin B-like protein 7. (Os03t0448500-02);Hypothetical gene. (Os03t0448500-03)	1.13829	6.20945e-08	2.34281e-07
Os08g0215200		Conserved hypothetical protein. (Os08t0215200-01)	1.29974	6.25081e-08	2.35739e-07
Os07g0173400		Conserved hypothetical protein. (Os07t0173400-01)	1.13273	6.26993e-08	2.36307e-07
Os06g0318600	C-terminal processing peptidase 3, C-TERMINAL PROCESSING PEPTIDASE 3	Peptidase S41 domain containing protein. (Os06t0318600-01)	0.892393	6.26996e-08	2.36307e-07
Os05g0357200		Adenine nucleotide translocator 1 domain containing protein. (Os05t0357200-01)	0.971789	6.27819e-08	2.36566e-07
Os01g0965000		Similar to DNA-directed RNA polymerase. (Os01t0965000-00)	2.65485	6.37999e-08	2.4035e-07
Os03g0350100	brassinosteroid receptor kinase (BRI1)-interacting protein 101, BRI1-interacting protein 101, brassinosteroid receptor kinase-interacting protein 101	SAR DNA-binding protein-2. (Os03t0350100-01);SAR DNA-binding protein-2. (Os03t0350100-02)	0.874366	6.38476e-08	2.40477e-07
Os06g0318200		Ankyrin domain containing protein. (Os06t0318200-01)	0.884141	6.39194e-08	2.40696e-07
Os04g0568800		Similar to OSIGBa0139P06.4 protein. (Os04t0568800-01)	1.39671	6.45228e-08	2.42862e-07
Os08g0525600	FK506 binding protein 62a, FK506 binding protein 64	Similar to Peptidylprolyl isomerase; FK506-binding protein. (Os08t0525600-01)	0.830136	6.47022e-08	2.43485e-07
Os01g0650700		Transposase, Ptta/En/Spm, plant domain containing protein. (Os01t0650700-01)	1.15733	6.49196e-08	2.4425e-07
Os12g0132200	CALCINEURIN B-LIKE PROTEIN-INTERACTING PROTEIN KINASE 32	Similar to CBL-interacting protein kinase 32. (Os12t0132200-01);Similar to CBL-interacting protein kinase 33. (Os12t0132200-02)	1.10596	6.63662e-08	2.49422e-07
Os01g0663800		Protein of unknown function DUF1296 family protein. (Os01t0663800-01);Hypothetical conserved gene. (Os01t0663800-02)	0.79078	6.64027e-08	2.49506e-07
Os02g0661100	TREHALOSE-6-PHOSPHATE PHOSHPHATASE 1	Similar to Trehalose-6-phosphate phosphatase. (Os02t0661100-01);Similar to Trehalose-phosphate phosphatase. (Os02t0661100-02)	1.25423	6.75645e-08	2.53542e-07
Os03g0844000		Pentatricopeptide repeat domain containing protein. (Os03t0844000-01);Hypothetical conserved gene. (Os03t0844000-02)	1.04803	6.85837e-08	2.57144e-07
Os12g0110300		Similar to cDNA, clone: J065191E12, full insert sequence. (Os12t0110300-01)	0.863499	6.86442e-08	2.57316e-07
Os09g0508900		Similar to cDNA clone:001-044-E12, full insert sequence. (Os09t0508900-01)	0.825874	6.90285e-08	2.587e-07
Os12g0197500	suppressor of gene silencing 3	Homolog of Arabidopsis suppressor of gene silencing 3, Cofactor of RNA-dependent RNA polymerase, Defense response to virus (Os12t0197500-01);Similar to Protein SUPPRESSOR OF GENE SILENCING 3 homolog. (Os12t0197500-02);Similar to Protein SUPPRESSOR OF GENE SILENCING 3 homolog. (Os12t0197500-03)	1.00378	6.97647e-08	2.61178e-07
Os07g0164300		Similar to syntaxin 132. (Os07t0164300-01)	0.817179	7.0008e-08	2.61976e-07
Os05g0132400		Agenet domain containing protein. (Os05t0132400-01)	0.953641	7.01523e-08	2.62459e-07
Os02g0305600		Spectrin repeat containing protein. (Os02t0305600-01)	1.20482	7.04092e-08	2.63193e-07
Os10g0437200		Similar to Nucleolar protein-like. (Os10t0437200-01)	0.901988	7.10194e-08	2.65303e-07
Os01g0223700		Bulb-type lectin domain domain containing protein. (Os01t0223700-01)	0.873274	7.15552e-08	2.6719e-07
Os12g0256900		Pentatricopeptide repeat domain containing protein. (Os12t0256900-01)	1.62237	7.15991e-08	2.67243e-07
Os10g0135600	Prolyl Oligopeptidase 20, PROLYL OLIGOPEPTIDASE 20	Alpha/beta hydrolase family protein. (Os10t0135600-01)	0.833511	7.18326e-08	2.68053e-07
Os12g0612500		Methyltransferase small domain containing protein. (Os12t0612500-01)	0.925072	7.24938e-08	2.70288e-07
Os10g0489000		Similar to FIP1. (Os10t0489000-00)	1.59944	7.2526e-08	2.7035e-07
Os02g0567900		Similar to H0818E04.14 protein. (Os02t0567900-01)	0.883732	7.26671e-08	2.70759e-07
Os05g0361200	Ferrochelatase 2	Similar to Ferrochelatase. (Os05t0361200-01);Similar to Ferrochelatase. (Os05t0361200-02)	0.814265	7.26632e-08	2.70759e-07
Os07g0265600	ARGONAUTE 16	Similar to Protein argonaute 16. (Os07t0265600-01)	1.03416	7.28325e-08	2.71318e-07
Os01g0918500	RESISTANCE TO YELLOW MOTTLE 2	Conserved hypothetical protein. (Os01t0918500-01)	1.04154	7.4297e-08	2.76417e-07
Os06g0707400		Conserved hypothetical protein. (Os06t0707400-01);Similar to NBS-LRR disease resistance protein homologue. (Os06t0707400-02)	1.1606	7.47756e-08	2.7796e-07
Os02g0153200	leucine-rich receptor-like kinase 7	Protein kinase, core domain containing protein. (Os02t0153200-01)	1.34936	7.5359e-08	2.80009e-07
Os06g0190500	Glutamate receptor homolog 4.7	Similar to Glutamate receptor. (Os06t0190500-01)	0.928591	7.6515e-08	2.84182e-07
Os06g0683300	BETA-GLUCOSIDASE 25	Similar to Beta-glucosidase. (Os06t0683300-01)	1.06515	7.65405e-08	2.84216e-07
Os03g0281800		Conserved hypothetical protein. (Os03t0281800-01)	1.29435	7.87171e-08	2.91986e-07
Os02g0829200		C2 calcium-dependent membrane targeting domain containing protein. (Os02t0829200-01)	0.739559	7.96741e-08	2.95228e-07
Os07g0655500		Regulation of nuclear pre-mRNA protein domain containing protein. (Os07t0655500-01)	0.759998	8.09403e-08	2.99849e-07
Os09g0514700		Conserved hypothetical protein. (Os09t0514700-01)	1.03423	8.09866e-08	2.99956e-07
Os09g0296900	OsWD40-169	WD40 repeat-like domain containing protein. (Os09t0296900-01)	0.926066	8.15993e-08	3.02161e-07
Os12g0544600		Conserved hypothetical protein. (Os12t0544600-00)	1.99141	8.20062e-08	3.03409e-07
Os03g0641700	Mediator complex protein OsMED19b, Mediator 19_1	Similar to predicted protein. (Os03t0641700-01);Conserved hypothetical protein. (Os03t0641700-02)	1.00533	8.20675e-08	3.03524e-07
Os08g0517500		FMN-binding split barrel domain containing protein. (Os08t0517500-01)	0.731728	8.20723e-08	3.03524e-07
Os01g0141700	UV-damaged DNA binding protein 2, Ultraviolet-damaged DNA binding protein 2	Similar to predicted protein. (Os01t0141700-01)	0.986344	8.24645e-08	3.04845e-07
Os04g0409600		Similar to Histone deacetylase. (Os04t0409600-01)	0.864882	8.29129e-08	3.06437e-07
Os03g0356582		Phosphatidylinositol-4-phosphate 5-kinase, core domain containing protein. (Os03t0356582-01)	1.14235	8.29554e-08	3.06529e-07
Os02g0440000	LYSA	Similar to Diaminopimelate decarboxylase. (Os02t0440000-01);Similar to cDNA clone:J013098O07, full insert sequence. (Os02t0440000-02)	0.771121	8.29961e-08	3.06614e-07
Os01g0715400	OsSTA30	Hypothetical conserved gene. (Os01t0715400-01);Conserved hypothetical protein. (Os01t0715400-02);Glycoside hydrolase, subgroup, catalytic domain domain containing protein. (Os01t0715400-03)	0.84989	8.31754e-08	3.07146e-07
Os09g0571500		Lipase, class 3 family protein. (Os09t0571500-01);Similar to lipase class 3 family protein. (Os09t0571500-02)	0.956657	8.33197e-08	3.07613e-07
Os10g0455900		Pleckstrin homology-type domain containing protein. (Os10t0455900-01)	0.945044	8.37051e-08	3.08971e-07
Os01g0303200		Conserved hypothetical protein. (Os01t0303200-01)	0.878549	8.48538e-08	3.12944e-07
Os01g0856000	CELL DIVISION CONTROL 6	Similar to CDC6 protein. (Os01t0856000-01);Similar to predicted protein. (Os01t0856000-02)	1.22104	8.5309e-08	3.1449e-07
Os03g0372500	Protein phosphatase 52	Hypothetical gene. (Os03t0372500-01);Similar to TA11 protein (Fragment). (Os03t0372500-02);Similar to TA11 protein (Fragment). (Os03t0372500-03)	0.849984	8.58752e-08	3.16376e-07
Os02g0265700		Hypothetical conserved gene. (Os02t0265700-01);Hypothetical conserved gene. (Os02t0265700-02)	0.780213	8.58987e-08	3.16395e-07
Os04g0636300		Similar to H0410G08.15 protein. (Os04t0636300-01)	1.1383	8.63782e-08	3.17959e-07
Os11g0683500	BETA-GLUCOSIDASE 36	Hypothetical conserved gene. (Os11t0683500-01);Glycoside hydrolase, family 1 protein. (Os11t0683500-02)	0.84174	8.71254e-08	3.2037e-07
Os11g0117700		Protein of unknown function DUF3133 domain containing protein. (Os11t0117700-01)	0.838185	8.73554e-08	3.2108e-07
Os10g0485100		Thioredoxin fold domain containing protein. (Os10t0485100-01);Hypothetical conserved gene. (Os10t0485100-02)	1.23865	8.75961e-08	3.21896e-07
Os05g0212400		Similar to Uncharacterized plant-specific domain TIGR01589 family protein. (Os05t0212400-01)	0.860771	8.79905e-08	3.23214e-07
Os08g0427300	NP70	Protein of unknown function DUF1712, fungi domain containing protein. (Os08t0427300-01);Similar to Myrosinase (Fragment). (Os08t0427300-02)	0.859444	8.79919e-08	3.23214e-07
Os01g0702400	OsWD40-22	WD40/YVTN repeat-like domain containing protein. (Os01t0702400-01)	0.866495	8.81455e-08	3.2371e-07
Os01g0260000		Protein prenyltransferase domain containing protein. (Os01t0260000-01)	2.35181	8.82332e-08	3.23963e-07
Os01g0354700		Pre-mRNA cleavage complex II Clp1 domain containing protein. (Os01t0354700-00)	1.18158	8.84031e-08	3.24518e-07
Os01g0507900	CHLOROPLAST PROTEASE 3	Similar to NClpP3 (ATP-dependent Clp protease proteolytic subunit ClpP3). (Os01t0507900-01)	0.800581	9.00299e-08	3.30281e-07
Os03g0253800		Mitochondrial import inner membrane translocase, subunit Tim21 domain containing protein. (Os03t0253800-01);Conserved hypothetical protein. (Os03t0253800-02);Mitochondrial inner membrane translocase complex, subunit Tim21 domain containing protein. (Os03t0253800-03)	1.06422	9.01475e-08	3.30593e-07
[truncated: 8,216 more rows]

## Sheet: Table S2
Table S2. GO Enrichment analysis (GOEA) in F. mosseae-inoculated rice plants relative to non-inoculated plants. The most enriched GO terms in the biological process category among the up-regulated (purple) or down-regulated (green) DEGs. were selected (number of DEG ≥ 10; Enrichment Score (E_Score) ≥ 2.5; in bold font) and represented in Figure 3B of the main text. BG, Background genome, FDR, Fal…
GO_ID	GO_Description	Query_Total	Query_Item	BG_Total	BG_Item	p_value	FDR	E_Score	Genes
GO:0001510	RNA methylation	4572	20	23868	27	7.24203e-11	2.92436e-10	3.86702	Os07g0164000;Os03g0822300;Os09g0471900;Os05g0141400;Os03g0396900;Os04g0105000;Os01g0856000;Os08g0484400;Os06g0474200;Os08g0506500;Os01g0193600;Os08g0540500;Os03g0100500;Os05g0567400;Os02g0320100;Os01g0920300;Os08g0365900;Os01g0742000;Os03g0202300;Os09g0477900
GO:0030488	tRNA methylation	4572	19	23868	27	9.3467e-10	3.77014e-09	3.67367	Os01g0535900;Os02g0606300;Os02g0750500;Os09g0471900;Os01g0640800;Os03g0746800;Os02g0725600;Os04g0112300;Os03g0786700;Os10g0357800;Os08g0484400;Os01g0193600;Os03g0100500;Os01g0960300;Os08g0169700;Os03g0833200;Os01g0390400;Os05g0324100;Os03g0202300
GO:0006338	chromatin remodeling	4572	19	23868	28	2.67872e-09	1.07583e-08	3.54246	Os01g0367900;Os04g0101300;Os05g0150300;Os11g0545600;Os03g0811500;Os03g0596900;Os08g0192400;Os03g0352450;Os03g0750800;Os01g0924900;Os01g0837500;Os07g0660200;Os08g0154600;Os02g0625000;Os04g0177600;Os04g0692750;Os03g0412900;Os03g0352500;Os07g0178900
GO:0006418	tRNA aminoacylation for protein translation	4572	40	23868	59	0	0	3.5393	Os03g0209600;Os07g0485400;Os07g0165000;Os10g0506200;Os10g0369000;Os01g0185200;Os11g0610900;Os01g0120400;Os01g0120300;Os05g0163000;Os01g0153400;Os01g0743400;Os06g0645400;Os01g0559100;Os02g0778200;Os02g0121000;Os03g0198400;Os02g0686400;Os08g0150800;Os08g0320000;Os05g0182800;Os03g0335600;Os08g0295300;Os12g0443700;Os01g0867200;Os02g0538000;Os09g0503400;Os08g0538000;Os01g0867100;Os01g0271200;Os02g0721…
GO:0010501	RNA secondary structure unwinding	4572	40	23868	62	7.77156e-16	3.19727e-15	3.36805	Os02g0739000;Os07g0633500;Os07g0301200;Os04g0533000;Os01g0164500;Os07g0606500;Os11g0176200;Os01g0184500;Os05g0110500;Os09g0520700;Os09g0383400;Os01g0911100;Os02g0641800;Os02g0636300;Os01g0172200;Os01g0618400;Os10g0503700;Os06g0526600;Os01g0197200;Os01g0618500;Os03g0108600;Os03g0802700;Os11g0599500;Os02g0710800;Os03g0728800;Os04g0510400;Os02g0201900;Os03g0827700;Os07g0517000;Os03g0669000;Os02g0826…
GO:0006364	rRNA processing	4572	63	23868	102	0	0	3.22441	Os07g0633500;Os07g0301200;Os04g0585300;Os12g0133900;Os12g0166500;Os12g0105200;Os03g0625900;Os03g0699200;Os07g0168000;Os01g0764700;Os07g0408100;Os01g0911100;Os10g0452800;Os10g0456900;Os09g0352400;Os06g0137500;Os02g0754100;Os01g0640800;Os03g0129200;Os02g0227000;Os01g0172200;Os04g0592700;Os03g0300300;Os01g0104800;Os10g0183900;Os03g0729700;Os09g0525200;Os08g0323600;Os02g0724600;Os07g0660700;Os01g0197…
GO:0016579	protein deubiquitination	4572	38	23868	62	4.80727e-14	1.97337e-13	3.19964	Os02g0795000;Os04g0667500;Os11g0473350;Os11g0619500;Os11g0473200;Os01g0499300;Os12g0489200;Os01g0338200;Os04g0452400;Os12g0489100;Os03g0266000;Os07g0160000;Os01g0771400;Os01g0550100;Os03g0192800;Os03g0265200;Os03g0165600;Os08g0527600;Os02g0164800;Os11g0573000;Os02g0244300;Os10g0160000;Os01g0177200;Os05g0510300;Os12g0622500;Os08g0527900;Os09g0505100;Os03g0192900;Os06g0654000;Os01g0661500;Os03g0190…
GO:0016573	histone acetylation	4572	22	23868	36	5.01072e-09	2.01024e-08	3.19029	Os07g0626600;Os04g0101300;Os04g0484900;Os06g0704800;Os11g0545600;Os04g0425100;Os07g0645100;Os08g0493900;Os03g0750800;Os01g0547200;Os06g0645901;Os07g0645200;Os01g0837500;Os06g0645700;Os10g0415900;Os02g0137500;Os01g0246100;Os01g0965500;Os06g0645800;Os05g0512500;Os07g0178900;Os12g0527800
GO:0001522	pseudouridine synthesis	4572	18	23868	30	1.36356e-07	5.37183e-07	3.13228	Os12g0194800;Os01g0773000;Os07g0168000;Os05g0509300;Os03g0288500;Os03g0338600;Os03g0381100;Os03g0152700;Os12g0560500;Os07g0660400;Os04g0561700;Os03g0152800;Os02g0512300;Os06g0717400;Os05g0108000;Os09g0103500;Os02g0274600;Os03g0370500
GO:0042147	retrograde transport, endosome to Golgi	4572	17	23868	29	4.55482e-07	1.76999e-06	3.06028	Os03g0417900;Os02g0786000;Os04g0212200;Os03g0801600;Os03g0399532;Os04g0691900;Os12g0500700;Os08g0428900;Os12g0236700;Os06g0618600;Os06g0715100;Os03g0737800;Os09g0402300;Os08g0450800;Os08g0104700;Os08g0450700;Os06g0259000
GO:0008033	tRNA processing	4572	36	23868	67	5.35653e-11	2.1677e-10	2.80503	Os04g0117600;Os01g0598900;Os02g0762300;Os12g0194800;Os11g0312340;Os07g0613300;Os07g0168000;Os02g0606300;Os12g0485000;Os12g0588900;Os11g0101200;Os03g0338600;Os03g0381100;Os04g0531300;Os03g0746800;Os04g0112300;Os03g0786700;Os10g0357800;Os01g0232300;Os08g0407000;Os03g0174600;Os03g0775300;Os05g0535500;Os01g0960300;Os05g0472300;Os02g0266500;Os11g0677500;Os12g0101000;Os12g0170700;Os04g0278900;Os02g0617…
GO:0034968	histone lysine methylation	4572	15	23868	28	9.17682e-06	3.4126e-05	2.79668	Os11g0602200;Os08g0400200;Os05g0490700;Os02g0708600;Os06g0275500;Os04g0544400;Os09g0307800;Os04g0692900;Os01g0218800;Os04g0544100;Os09g0134500;Os01g0218700;Os09g0362900;Os02g0554000;Os01g0927000
GO:0046854	phosphatidylinositol phosphorylation	4572	19	23868	36	1.27872e-06	4.91257e-06	2.75525	Os03g0711200;Os03g0711300;Os05g0180600;Os08g0307400;Os03g0399532;Os04g0691900;Os11g0209700;Os02g0822500;Os08g0428900;Os12g0236700;Os03g0356582;Os09g0402300;Os08g0450800;Os08g0104700;Os08g0450700;Os07g0558300;Os06g0259000;Os07g0658700;Os03g0701800
GO:0006396	RNA processing	4572	58	23868	110	6.66134e-16	2.74356e-15	2.75261	Os01g0756400;Os12g0571900;Os01g0256800;Os05g0148000;Os03g0157800;Os07g0168000;Os03g0120100;Os02g0103900;Os05g0597100;Os03g0833700;Os03g0210400;Os05g0141400;Os11g0237700;Os12g0171200;Os10g0471350;Os02g0772500;Os11g0310800;Os03g0583900;Os01g0212100;Os05g0289400;Os04g0395900;Os08g0379000;Os07g0693900;Os08g0323600;Os04g0509300;Os04g0105000;Os06g0192500;Os07g0203300;Os05g0318300;Os08g0113200;Os05g0307…
GO:0007005	mitochondrion organization	4572	14	23868	27	2.77594e-05	0.000100025	2.70691	Os05g0540300;Os03g0143400;Os02g0717400;Os06g0114000;Os10g0462900;Os07g0409400;Os07g0694800;Os02g0697600;Os03g0810600;Os07g0689300;Os03g0713100;Os03g0240900;Os02g0706500;Os06g0634100
GO:0006417	regulation of translation	4572	16	23868	31	1.02046e-05	3.76465e-05	2.69444	Os04g0533000;Os07g0555200;Os02g0750400;Os04g0431200;Os02g0226900;Os02g0641800;Os02g0611500;Os03g0721200;Os07g0548300;Os10g0503700;Os02g0606100;Os02g0538400;Os03g0831100;Os09g0556500;Os04g0499300;Os08g0360100
GO:0006400	tRNA modification	4572	17	23868	33	6.19095e-06	2.31615e-05	2.68933	Os01g0535900;Os11g0312340;Os10g0442100;Os07g0588800;Os06g0245800;Os03g0746800;Os02g0725600;Os08g0407000;Os11g0592800;Os02g0672400;Os05g0535500;Os07g0563700;Os04g0434300;Os11g0568600;Os05g0108000;Os01g0968700;Os10g0182000
GO:0009793	embryo development ending in seed dormancy	4572	49	23868	97	8.12683e-13	3.31044e-12	2.63715	Os02g0739000;Os04g0585300;Os01g0617500;Os03g0803700;Os11g0195100;Os03g0116500;Os04g0347600;Os07g0404300;Os07g0213300;Os06g0199100;Os03g0431800;Os10g0497100;Os03g0670200;Os01g0120300;Os05g0212100;Os03g0725300;Os06g0625400;Os01g0674700;Os02g0259600;Os03g0367000;Os05g0404000;Os06g0137500;Os07g0110400;Os11g0484300;Os04g0592700;Os01g0169500;Os06g0678200;Os03g0597200;Os03g0118900;Os06g0499301;Os03g0332…
GO:0010027	thylakoid membrane organization	4572	15	23868	30	2.96462e-05	0.000106721	2.61024	Os11g0216300;Os02g0152900;Os11g0657100;Os05g0333200;Os05g0390100;Os02g0259600;Os05g0121200;Os07g0558500;Os03g0332700;Os03g0684400;Os03g0792400;Os08g0387500;Os05g0397700;Os02g0109900;Os02g0267000
GO:0071897	DNA biosynthetic process	4572	16	23868	32	1.78841e-05	6.48824e-05	2.61024	Os04g0637400;Os06g0237200;Os03g0227300;Os03g0616400;Os01g0874800;Os10g0489200;Os08g0175600;Os08g0120200;Os06g0691000;Os03g0616300;Os07g0406800;Os12g0291000;Os04g0401800;Os02g0135700;Os11g0186400;Os08g0175300
GO:0000462	maturation of SSU-rRNA from tricistronic rRNA transcript (SSU-rRNA, 5.8S rRNA, LSU-rRNA)	4572	21	23868	43	2.42992e-06	9.202e-06	2.54953	Os04g0585300;Os03g0735100;Os02g0103900;Os02g0115600;Os10g0452800;Os04g0592700;Os01g0104800;Os09g0525200;Os02g0290400;Os06g0128400;Os03g0333100;Os11g0298400;Os07g0203300;Os07g0658200;Os05g0519500;Os02g0736600;Os05g0295100;Os03g0797700;Os04g0548300;Os03g0844900;Os07g0203275
GO:0009451	RNA modification	4572	241	23868	503	0	0	2.50126	Os01g0737900;Os01g0754700;Os07g0294600;Os06g0314100;Os10g0181200;Os10g0476900;Os01g0153250;Os05g0534900;Os12g0194800;Os03g0162900;Os01g0357800;Os10g0358700;Os03g0569800;Os12g0152600;Os07g0668200;Os11g0433101;Os01g0773000;Os12g0557800;Os08g0138600;Os03g0241800;Os02g0266200;Os03g0201400;Os12g0123100;Os02g0702000;Os12g0456100;Os05g0294600;Os03g0283500;Os06g0705300;Os12g0170100;Os07g0590600;Os07g0635…
GO:0031047	gene silencing by RNA	4572	25	23868	52	2.23638e-06	8.4777e-06	2.5	Os01g0126600;Os12g0571900;Os02g0736200;Os01g0633200;Os01g0198000;Os01g0235200;Os05g0597100;Os12g0197500;Os03g0347200;Os03g0110400;Os04g0151800;Os03g0789500;Os03g0583900;Os04g0509300;Os02g0672200;Os03g0789466;Os06g0489200;Os02g0831600;Os12g0197700;Os01g0909200;Os01g0275600;Os03g0121800;Os09g0298400;Os10g0485600
GO:0090305	nucleic acid phosphodiester bond hydrolysis	4572	272	23868	581	0	0	2.44401	Os07g0238800;Os01g0737900;Os05g0357100;Os01g0754700;Os04g0637400;Os03g0227300;Os10g0181200;Os01g0610600;Os10g0476900;Os01g0153250;Os05g0534900;Os03g0162900;Os01g0357800;Os10g0358700;Os03g0569800;Os12g0152600;Os07g0668200;Os11g0433101;Os12g0557800;Os08g0138600;Os03g0241800;Os02g0266200;Os03g0201400;Os12g0123100;Os01g0801000;Os02g0702000;Os12g0456100;Os10g0537600;Os05g0294600;Os01g0801100;Os03g0283…
GO:0006606	protein import into nucleus	4572	19	23868	41	1.74625e-05	6.35389e-05	2.41924	Os07g0688300;Os10g0154600;Os03g0225500;Os11g0643700;Os01g0746200;Os03g0349000;Os02g0741500;Os10g0477800;Os04g0337201;Os06g0274100;Os07g0693400;Os04g0608400;Os11g0695900;Os03g0172000;Os02g0474700;Os12g0568800;Os03g0292900;Os07g0685400;Os06g0305200
GO:0090501	RNA phosphodiester bond hydrolysis	4572	19	23868	41	1.74625e-05	6.35389e-05	2.41924	Os07g0471000;Os03g0168400;Os05g0597100;Os11g0237700;Os11g0101200;Os03g0583900;Os08g0323600;Os04g0509300;Os05g0318300;Os05g0307400;Os11g0109900;Os02g0273800;Os05g0472300;Os11g0677500;Os12g0101000;Os01g0909200;Os03g0121800;Os08g0305300;Os10g0485600
GO:0042254	ribosome biogenesis	4572	36	23868	79	2.15318e-08	8.61968e-08	2.37895	Os07g0301200;Os04g0585300;Os02g0104700;Os12g0133900;Os12g0105200;Os03g0699200;Os05g0110500;Os06g0142050;Os01g0375000;Os03g0833700;Os01g0911100;Os10g0452800;Os06g0109400;Os08g0158900;Os01g0172200;Os09g0525200;Os01g0197200;Os03g0203100;Os03g0333100;Os11g0298400;Os05g0430400;Os03g0647500;Os11g0447300;Os07g0600400;Os03g0352400;Os03g0827700;Os11g0137100;Os06g0137600;Os07g0110200;Os05g0567400;Os07g0435…
GO:0006378	mRNA polyadenylation	4572	14	23868	31	0.000220386	0.000744304	2.35763	Os09g0569400;Os06g0638000;Os06g0558766;Os02g0217500;Os04g0682900;Os03g0852900;Os06g0319600;Os05g0592400;Os08g0187700;Os03g0131400;Os02g0227400;Os03g0339100;Os04g0252200;Os01g0672700
GO:0006974	cellular response to DNA damage stimulus	4572	59	23868	132	5.01021e-12	2.03198e-11	2.33339	Os06g0237200;Os02g0762300;Os12g0539700;Os04g0566100;Os01g0801000;Os01g0801100;Os09g0241100;Os07g0692900;Os04g0680000;Os10g0489200;Os02g0814600;Os04g0321600;Os01g0390300;Os01g0901200;Os01g0838100;Os11g0302700;Os02g0633400;Os05g0274200;Os06g0691000;Os04g0648700;Os07g0636200;Os04g0635900;Os04g0682900;Os01g0180600;Os02g0312800;Os01g0592900;Os11g0267300;Os10g0487300;Os05g0540100;Os08g0522100;Os05g0182…
GO:0006261	DNA-dependent DNA replication	4572	12	23868	27	0.000614271	0.00195546	2.32021	Os04g0637400;Os03g0227300;Os09g0241100;Os01g0874800;Os01g0166800;Os02g0704966;Os08g0175600;Os08g0120200;Os12g0291000;Os12g0176500;Os11g0186400;Os08g0175300
GO:0006913	nucleocytoplasmic transport	4572	16	23868	36	0.000124036	0.000424304	2.32021	Os02g0202300;Os12g0236100;Os08g0505200;Os03g0225500;Os02g0142500;Os11g0643700;Os03g0349000;Os02g0741500;Os02g0202250;Os04g0608400;Os03g0172000;Os12g0568800;Os05g0353400;Os11g0132700;Os06g0305200;Os12g0129400
GO:0018107	peptidyl-threonine phosphorylation	4572	18	23868	41	6.92079e-05	0.000240287	2.29191	Os05g0332300;Os03g0744300;Os03g0711300;Os01g0198200;Os02g0161000;Os01g0744300;Os03g0339900;Os01g0772600;Os05g0200500;Os03g0126800;Os02g0280400;Os11g0113700;Os02g0622100;Os03g0793500;Os07g0637000;Os01g0570500;Os12g0113500;Os10g0563500
GO:0000045	autophagosome assembly	4572	14	23868	32	0.000341712	0.00110388	2.28396	Os03g0248000;Os03g0122000;Os10g0163100;Os10g0560450;Os05g0180600;Os03g0268200;Os09g0407950;Os08g0307400;Os01g0614900;Os01g0681400;Os03g0644000;Os03g0786900;Os01g0200000;Os06g0267600
GO:0000184	nuclear-transcribed mRNA catabolic process, nonsense-mediated decay	4572	14	23868	32	0.000341712	0.00110388	2.28396	Os02g0823800;Os04g0496400;Os10g0537600;Os02g0631601;Os01g0911100;Os03g0347200;Os01g0172200;Os01g0197200;Os06g0114600;Os03g0738000;Os03g0738200;Os07g0495900;Os05g0235300;Os08g0305300
GO:0006360	transcription from RNA polymerase I promoter	4572	14	23868	33	0.000516165	0.00165306	2.21475	Os03g0240400;Os11g0615100;Os03g0295400;Os06g0168400;Os05g0352700;Os05g0151000;Os04g0572600;Os12g0533600;Os04g0641000;Os06g0612200;Os04g0492300;Os08g0338200;Os10g0495600;Os01g0276800
GO:0006397	mRNA processing	4572	42	23868	100	3.79129e-08	1.50961e-07	2.1926	Os02g0739000;Os07g0471000;Os04g0533000;Os12g0571900;Os05g0534900;Os02g0702000;Os11g0592400;Os11g0176200;Os07g0168000;Os02g0780600;Os02g0750400;Os08g0188000;Os01g0872700;Os02g0481900;Os02g0226900;Os03g0725300;Os03g0347200;Os01g0323300;Os02g0641800;Os09g0569400;Os02g0217500;Os07g0548300;Os02g0730800;Os10g0503700;Os07g0203300;Os06g0489200;Os11g0657300;Os05g0592400;Os08g0174900;Os01g0550000;Os05g0506…
GO:0010468	regulation of gene expression	4572	28	23868	68	7.31016e-06	2.73212e-05	2.14961	Os11g0167300;Os05g0566400;Os04g0488000;Os01g0665200;Os07g0472400;Os11g0586100;Os02g0285800;Os12g0162900;Os03g0847600;Os08g0230500;Os03g0370200;Os07g0110400;Os02g0618200;Os12g0291000;Os06g0367900;Os12g0292900;Os06g0154500;Os01g0655500;Os02g0602100;Os01g0550000;Os07g0637200;Os06g0342500;Os11g0271100;Os05g0143500;Os02g0700600;Os03g0837900;Os06g0708000;Os01g0549700
GO:0006284	base-excision repair	4572	16	23868	39	0.000409606	0.00131976	2.14173	Os01g0801000;Os01g0801100;Os06g0643600;Os05g0445900;Os02g0633400;Os01g0218032;Os04g0635900;Os11g0267300;Os05g0540100;Os03g0834000;Os12g0279600;Os09g0536000;Os05g0150600;Os04g0673400;Os03g0198900;Os07g0657600
GO:0046856	phosphatidylinositol dephosphorylation	4572	11	23868	27	0.00235266	0.00663137	2.12686	Os01g0716800;Os02g0477700;Os03g0290500;Os03g0663700;Os05g0489000;Os07g0175900;Os11g0309000;Os04g0438300;Os03g0626500;Os05g0535600;Os02g0554300
GO:0009658	chloroplast organization	4572	42	23868	104	1.47784e-07	5.80971e-07	2.10827	Os01g0815700;Os02g0196300;Os11g0195100;Os02g0766000;Os02g0152900;Os03g0411500;Os06g0136800;Os05g0519600;Os07g0583200;Os02g0602400;Os11g0657100;Os01g0798500;Os08g0518200;Os01g0674700;Os02g0259600;Os09g0560100;Os05g0404000;Os03g0602600;Os11g0425300;Os07g0409400;Os05g0147500;Os07g0548300;Os09g0535000;Os02g0122400;Os05g0315100;Os08g0323600;Os03g0426900;Os12g0617800;Os07g0570700;Os02g0473000;Os01g0321…
GO:0051726	regulation of cell cycle	4572	18	23868	45	0.00031406	0.00101898	2.08819	Os01g0678700;Os11g0242500;Os04g0416100;Os04g0488000;Os07g0596600;Os11g0533500;Os03g0847600;Os03g0152100;Os04g0112200;Os08g0453800;Os10g0440100;Os12g0640800;Os01g0655500;Os02g0537500;Os02g0602100;Os05g0392300;Os02g0700600;Os01g0965500
GO:0006139	nucleobase-containing compound metabolic process	4572	18	23868	45	0.00031406	0.00101898	2.08819	Os05g0357100;Os08g0109300;Os03g0157800;Os06g0109600;Os01g0764700;Os01g0872700;Os02g0481900;Os07g0513100;Os08g0175600;Os07g0452400;Os01g0592900;Os08g0288200;Os05g0494900;Os04g0671100;Os10g0437200;Os03g0851900;Os08g0175300;Os10g0555200
GO:0006281	DNA repair	4572	97	23868	245	2.79776e-14	1.14974e-13	2.06688	Os01g0367900;Os06g0237200;Os03g0816500;Os12g0539700;Os05g0542600;Os01g0801000;Os01g0801100;Os03g0616400;Os02g0496500;Os09g0241100;Os04g0680000;Os01g0578000;Os01g0685500;Os10g0489200;Os02g0771100;Os04g0321600;Os01g0390300;Os06g0663600;Os08g0120200;Os06g0643600;Os01g0901200;Os01g0838100;Os01g0164800;Os11g0302700;Os04g0501600;Os05g0445900;Os01g0757800;Os02g0633400;Os07g0645100;Os05g0274200;Os06g0691…
GO:0000160	phosphorelay signal transduction system	4572	22	23868	56	0.000126552	0.000431321	2.0509	Os03g0752100;Os03g0719800;Os02g0557800;Os12g0139400;Os11g0157600;Os04g0442300;Os10g0362300;Os05g0521300;Os02g0618200;Os03g0224200;Os09g0532400;Os03g0309200;Os01g0743800;Os02g0738400;Os05g0186100;Os04g0304200;Os11g0143300;Os11g0102200;Os12g0101800;Os05g0155200;Os06g0183100;Os03g0284100
GO:0023014	signal transduction by protein phosphorylation	4572	23	23868	59	0.000108997	0.000375276	2.0351	Os03g0752100;Os03g0719800;Os10g0518800;Os02g0769800;Os07g0647100;Os06g0147800;Os07g0119000;Os01g0510100;Os10g0362300;Os03g0359700;Os02g0666300;Os06g0486400;Os03g0309200;Os02g0738400;Os07g0507300;Os04g0559800;Os04g0437600;Os04g0304200;Os11g0102200;Os04g0660500;Os12g0101800;Os07g0585100;Os05g0155200
GO:0007015	actin filament organization	4572	17	23868	44	0.000708532	0.00223067	2.017	Os02g0816900;Os02g0545000;Os08g0240800;Os02g0777700;Os05g0537200;Os06g0659300;Os03g0381200;Os06g0488200;Os07g0414800;Os05g0537300;Os03g0356700;Os08g0544500;Os03g0686300;Os08g0484100;Os03g0747900;Os10g0339400;Os08g0128300
GO:0051321	meiotic cell cycle	4572	15	23868	39	0.00133319	0.00385526	2.00787	Os04g0501700;Os01g0578000;Os05g0154500;Os04g0648700;Os04g0635900;Os04g0566800;Os09g0506800;Os11g0572100;Os02g0523300;Os12g0606100;Os04g0566900;Os09g0446200;Os01g0948100;Os06g0218500;Os08g0305300
GO:0007030	Golgi organization	4572	13	23868	34	0.00252322	0.0070268	1.99606	Os03g0742800;Os01g0778700;Os04g0129500;Os03g0849600;Os01g0773100;Os03g0737800;Os08g0474700;Os11g0433500;Os07g0686700;Os09g0460200;Os08g0451000;Os07g0571500;Os02g0748100
GO:0042273	ribosomal large subunit biogenesis	4572	11	23868	29	0.00481159	0.0128969	1.98018	Os04g0630000;Os03g0699200;Os12g0163200;Os07g0530300;Os10g0495500;Os01g0950800;Os07g0660700;Os07g0600400;Os07g0506700;Os07g0435400;Os04g0685100
GO:0019252	starch biosynthetic process	4572	11	23868	29	0.00481159	0.0128969	1.98018	Os01g0633100;Os01g0720600;Os08g0345800;Os04g0164900;Os05g0533600;Os03g0686900;Os02g0135900;Os05g0393700;Os10g0437600;Os03g0735000;Os09g0469400
GO:0006383	transcription from RNA polymerase III promoter	4572	14	23868	37	0.00215356	0.00607477	1.97531	Os11g0266800;Os02g0152800;Os01g0858000;Os03g0403100;Os03g0295400;Os01g0965000;Os03g0840500;Os04g0572700;Os04g0394500;Os01g0679000;Os04g0572600;Os05g0305100;Os04g0492300;Os01g0276800
GO:0043666	regulation of phosphoprotein phosphatase activity	4572	12	23868	32	0.00409655	0.011028	1.95768	Os09g0116900;Os02g0224200;Os08g0122000;Os09g0249700;Os01g0600200;Os11g0226700;Os10g0476600;Os06g0563300;Os03g0844500;Os07g0274800;Os02g0191700;Os02g0230100
GO:0000226	microtubule cytoskeleton organization	4572	15	23868	40	0.00183119	0.0051851	1.95768	Os05g0156600;Os04g0501700;Os09g0450300;Os01g0683100;Os05g0154500;Os06g0611000;Os04g0566800;Os08g0531100;Os02g0523300;Os12g0606100;Os04g0566900;Os09g0446200;Os10g0388500;Os03g0237600;Os05g0149800
GO:0061077	chaperone-mediated protein folding	4572	18	23868	48	0.000825685	0.00259731	1.95768	Os07g0133700;Os06g0562600;Os09g0515400;Os09g0563300;Os05g0540300;Os03g0143400;Os05g0556700;Os06g0114000;Os10g0462900;Os03g0367000;Os05g0147400;Os03g0619400;Os04g0551800;Os02g0247200;Os06g0308000;Os08g0525600;Os06g0687700;Os06g0538000
GO:0048364	root development	4572	21	23868	56	0.000374806	0.00120973	1.95768	Os01g0536000;Os03g0803700;Os02g0477700;Os03g0669200;Os07g0583200;Os03g0367000;Os11g0484300;Os01g0592900;Os01g0865600;Os02g0244300;Os02g0622100;Os11g0583200;Os06g0154500;Os11g0158500;Os03g0803800;Os03g0730800;Os07g0608300;Os02g0755000;Os09g0386400;Os03g0152900;Os08g0559600
GO:0008652	cellular amino acid biosynthetic process	4572	33	23868	89	2.19735e-05	7.93309e-05	1.93568	Os03g0760700;Os07g0694600;Os12g0125400;Os09g0294000;Os07g0658400;Os01g0927900;Os05g0555600;Os08g0342400;Os03g0133900;Os05g0455500;Os01g0652600;Os05g0503300;Os03g0245100;Os03g0134300;Os02g0440000;Os02g0436400;Os03g0286200;Os03g0850400;Os11g0484000;Os03g0256400;Os03g0617900;Os06g0265000;Os04g0559400;Os05g0400800;Os05g0558400;Os03g0747900;Os01g0682001;Os01g0814800;Os02g0708100;Os07g0300900;Os03g0826…
GO:0006914	autophagy	4572	11	23868	30	0.00664157	0.0165279	1.91417	Os03g0248000;Os03g0122000;Os10g0163100;Os10g0560450;Os09g0296900;Os01g0614900;Os01g0681400;Os02g0290300;Os03g0644000;Os01g0200000;Os06g0267600
GO:0006325	chromatin organization	4572	31	23868	85	5.29934e-05	0.000186607	1.90394	Os07g0626600;Os01g0367900;Os04g0101300;Os05g0150300;Os01g0907400;Os04g0162100;Os04g0550400;Os07g0602200;Os06g0704800;Os11g0545600;Os03g0225500;Os06g0275500;Os07g0671700;Os08g0137200;Os09g0567700;Os12g0189900;Os06g0645901;Os05g0196500;Os08g0344100;Os10g0577600;Os06g0645700;Os02g0215200;Os10g0415900;Os02g0625000;Os02g0137500;Os09g0134500;Os01g0246100;Os03g0151400;Os06g0645800;Os12g0279100;Os10g0565…
GO:0032259	methylation	4572	114	23868	313	1.88516e-13	7.71296e-13	1.90139	Os03g0775200;Os11g0484400;Os02g0725200;Os01g0631200;Os04g0692400;Os12g0612500;Os05g0105000;Os06g0105500;Os01g0535900;Os07g0247100;Os02g0593900;Os10g0105400;Os04g0569400;Os04g0379300;Os11g0602200;Os04g0507800;Os07g0164000;Os10g0442100;Os02g0137600;Os10g0414500;Os02g0780600;Os06g0140100;Os02g0553802;Os03g0822300;Os01g0899200;Os02g0606300;Os07g0656800;Os02g0750500;Os02g0139200;Os05g0511300;Os09g0471…
GO:0006623	protein targeting to vacuole	4572	12	23868	33	0.00559081	0.014461	1.89835	Os04g0195000;Os10g0346600;Os10g0565300;Os06g0715100;Os08g0116700;Os02g0470600;Os01g0144200;Os01g0512200;Os02g0796700;Os02g0748100;Os11g0235700;Os02g0470400
GO:0007346	regulation of mitotic cell cycle	4572	16	23868	44	0.002084	0.00588303	1.89835	Os10g0518800;Os04g0488000;Os02g0769800;Os11g0533500;Os06g0147800;Os07g0119000;Os01g0510100;Os02g0666300;Os06g0486400;Os07g0507300;Os01g0655500;Os06g0320100;Os04g0559800;Os04g0437600;Os02g0602100;Os04g0660500
GO:0000122	negative regulation of transcription from RNA polymerase II promoter	4572	13	23868	36	0.00469557	0.0126041	1.88517	Os05g0588700;Os01g0907400;Os04g0416100;Os01g0928300;Os05g0302300;Os11g0533500;Os04g0112200;Os06g0731600;Os05g0196500;Os02g0537500;Os10g0577600;Os01g0109700;Os12g0279100
GO:0007018	microtubule-based movement	4572	31	23868	86	6.90274e-05	0.000239885	1.8818	Os03g0773600;Os02g0816900;Os02g0545000;Os08g0547500;Os04g0666900;Os02g0777700;Os02g0775400;Os04g0629700;Os05g0537200;Os10g0488800;Os10g0512800;Os05g0521300;Os05g0154700;Os06g0488200;Os02g0101800;Os01g0243100;Os01g0713900;Os04g0467800;Os09g0114500;Os05g0537300;Os07g0562800;Os07g0638000;Os01g0744000;Os06g0217600;Os03g0686300;Os04g0434600;Os03g0747900;Os06g0554700;Os10g0339400;Os03g0152900;Os01g0276…
GO:0007131	reciprocal meiotic recombination	4572	14	23868	39	0.00393727	0.0106146	1.87402	Os07g0472500;Os01g0578000;Os02g0633400;Os09g0551900;Os04g0682900;Os10g0487300;Os02g0642600;Os12g0622500;Os06g0708200;Os03g0710100;Os09g0104200;Os07g0486000;Os02g0592300;Os02g0497500
GO:0035335	peptidyl-tyrosine dephosphorylation	4572	10	23868	28	0.0107483	0.0246939	1.86445	Os12g0174800;Os11g0217500;Os05g0115800;Os11g0180200;Os12g0152800;Os08g0556700;Os01g0311500;Os12g0193200;Os12g0133700;Os03g0586700
GO:0070588	calcium ion transmembrane transport	4572	10	23868	28	0.0107483	0.0246939	1.86445	Os03g0616400;Os01g0678500;Os05g0402800;Os03g0616300;Os04g0605500;Os02g0176700;Os11g0485200;Os11g0140400;Os02g0314300;Os03g0730800
GO:0006289	nucleotide-excision repair	4572	12	23868	34	0.0074898	0.0175994	1.84252	Os06g0237200;Os04g0680000;Os01g0691600;Os06g0643600;Os01g0164800;Os02g0633400;Os05g0108500;Os03g0100400;Os04g0508900;Os05g0592400;Os03g0205400;Os08g0338200
GO:0006260	DNA replication	4572	32	23868	91	9.62246e-05	0.000332534	1.83577	Os04g0637400;Os06g0237200;Os10g0489900;Os06g0168600;Os01g0166800;Os10g0489200;Os02g0704966;Os04g0321600;Os03g0423850;Os03g0633900;Os08g0120200;Os02g0633400;Os11g0484300;Os07g0406800;Os01g0592900;Os05g0540100;Os05g0182600;Os12g0291000;Os02g0804900;Os01g0856000;Os01g0184900;Os12g0176500;Os04g0401800;Os11g0572100;Os06g0671700;Os03g0834000;Os01g0248600;Os11g0186400;Os08g0154600;Os03g0851900;Os08g0175…
GO:0098655	cation transmembrane transport	4572	13	23868	37	0.00624288	0.0157986	1.83422	Os04g0298200;Os01g0857500;Os04g0682900;Os05g0461900;Os03g0127900;Os08g0422200;Os01g0388500;Os06g0561200;Os12g0617800;Os02g0175000;Os03g0346800;Os02g0314300;Os03g0226400
GO:0050790	regulation of catalytic activity	4572	15	23868	43	0.00433162	0.0116524	1.8211	Os05g0304400;Os02g0612000;Os07g0271000;Os03g0799900;Os09g0284400;Os04g0485000;Os09g0326800;Os06g0609600;Os09g0512700;Os11g0583200;Os11g0610700;Os08g0338700;Os01g0269100;Os05g0418000;Os02g0140101
GO:0018230	peptidyl-L-cysteine S-palmitoylation	4572	10	23868	29	0.0143764	0.0319804	1.80016	Os04g0674450;Os08g0103400;Os11g0549700;Os07g0467800;Os03g0804300;Os03g0363900;Os12g0480000;Os07g0596000;Os01g0868200;Os04g0562000
GO:0006004	fucose metabolic process	4572	15	23868	44	0.00561598	0.014461	1.77971	Os03g0366700;Os11g0481200;Os02g0192200;Os01g0168600;Os05g0451900;Os06g0687400;Os06g0284200;Os08g0554050;Os05g0132500;Os01g0841200;Os12g0425600;Os01g0851100;Os10g0561200;Os12g0174100;Os04g0551300
GO:0018105	peptidyl-serine phosphorylation	4572	31	23868	91	0.000235004	0.000792233	1.7784	Os02g0685900;Os01g0186700;Os07g0161600;Os01g0622600;Os05g0585500;Os06g0714200;Os04g0560600;Os05g0332300;Os03g0744300;Os03g0711300;Os03g0366200;Os01g0832300;Os01g0198200;Os02g0161000;Os07g0619800;Os01g0744300;Os03g0339900;Os01g0772600;Os05g0200500;Os03g0126800;Os02g0280400;Os11g0113700;Os02g0622100;Os07g0515100;Os05g0511400;Os03g0793500;Os07g0637000;Os01g0570500;Os12g0113500;Os03g0711800;Os10g0563…
GO:0097502	mannosylation	4572	10	23868	30	0.0188544	0.0404879	1.74016	Os03g0377700;Os01g0172000;Os12g0498700;Os01g0209000;Os03g0180700;Os01g0580100;Os04g0544900;Os02g0140101;Os02g0749450;Os12g0583000
GO:0006368	transcription elongation from RNA polymerase II promoter	4572	10	23868	30	0.0188544	0.0404879	1.74016	Os12g0446500;Os04g0321600;Os01g0775100;Os08g0157100;Os02g0742100;Os05g0494900;Os07g0109600;Os05g0506200;Os08g0404350;Os09g0386400
GO:0006612	protein targeting to membrane	4572	11	23868	33	0.0155168	0.0341903	1.74016	Os04g0674450;Os08g0318500;Os08g0103400;Os11g0549700;Os07g0467800;Os03g0804300;Os03g0363900;Os12g0480000;Os07g0596000;Os01g0868200;Os04g0562000
GO:0043547	positive regulation of GTPase activity	4572	14	23868	42	0.00870411	0.0202098	1.74016	Os03g0742800;Os02g0632500;Os09g0510700;Os07g0693700;Os03g0799900;Os08g0412600;Os08g0537600;Os07g0511000;Os08g0474700;Os11g0433500;Os03g0295700;Os11g0610700;Os09g0460200;Os03g0356638
GO:0090502	RNA phosphodiester bond hydrolysis, endonucleolytic	4572	31	23868	94	0.000456633	0.00146493	1.72165	Os08g0177800;Os06g0621500;Os03g0168400;Os05g0597100;Os03g0833700;Os06g0663600;Os03g0725300;Os11g0237700;Os01g0265900;Os11g0425800;Os06g0638000;Os03g0852900;Os01g0944200;Os03g0583900;Os01g0232300;Os08g0323600;Os04g0509300;Os05g0318300;Os02g0114700;Os05g0307400;Os11g0109900;Os02g0273800;Os05g0472300;Os11g0153900;Os11g0677500;Os02g0264700;Os01g0909200;Os03g0780900;Os01g0752600;Os03g0121800;Os10g0485…
GO:0006470	protein dephosphorylation	4572	56	23868	175	1.62353e-05	5.92476e-05	1.67055	Os02g0794900;Os03g0372500;Os01g0875400;Os02g0599100;Os12g0174800;Os11g0521900;Os02g0567200;Os11g0217500;Os09g0284200;Os05g0115800;Os07g0596300;Os06g0164100;Os11g0180200;Os01g0164600;Os11g0586100;Os11g0586001;Os01g0629400;Os12g0112500;Os05g0204900;Os03g0850100;Os05g0390500;Os05g0144400;Os08g0379300;Os01g0976700;Os08g0513000;Os04g0321800;Os03g0268000;Os02g0281000;Os03g0107800;Os10g0119300;Os12g0152…
GO:0006812	cation transport	4572	22	23868	69	0.00369279	0.010117	1.6645	Os02g0172600;Os04g0298200;Os12g0225200;Os06g0690700;Os09g0286400;Os05g0402800;Os04g0682900;Os05g0461900;Os03g0127900;Os08g0422200;Os03g0388100;Os06g0561200;Os12g0617800;Os07g0666900;Os03g0178100;Os02g0175000;Os03g0346800;Os02g0608900;Os02g0314300;Os05g0148600;Os06g0665800;Os03g0226400
GO:0009555	pollen development	4572	20	23868	63	0.00539224	0.0141771	1.65729	Os09g0352400;Os10g0208500;Os10g0457700;Os01g0592900;Os01g0958900;Os01g0888500;Os07g0658200;Os09g0394900;Os02g0114700;Os06g0154500;Os09g0521900;Os01g0259400;Os01g0550000;Os02g0131300;Os02g0592300;Os02g0313400;Os10g0545100;Os01g0965500;Os01g0549700;Os08g0559600
GO:0032508	DNA duplex unwinding	4572	25	23868	80	0.00312877	0.00859082	1.6314	Os12g0539700;Os07g0492100;Os03g0746500;Os04g0680000;Os01g0691600;Os03g0423850;Os01g0390300;Os01g0838100;Os03g0213400;Os01g0592900;Os10g0487300;Os08g0522100;Os06g0671700;Os02g0710800;Os01g0837500;Os07g0184900;Os01g0248600;Os05g0150600;Os03g0844900;Os02g0497500;Os04g0433800;Os03g0352500;Os04g0459800;Os07g0178900;Os07g0642100
GO:0030433	ER-associated ubiquitin-dependent protein catabolic process	4572	14	23868	45	0.0171871	0.0370146	1.62415	Os01g0773600;Os02g0741300;Os03g0266000;Os04g0690300;Os01g0209000;Os06g0644800;Os03g0427900;Os02g0164800;Os06g0639100;Os06g0607800;Os04g0544900;Os03g0298400;Os02g0740300;Os04g0574600
GO:0016192	vesicle-mediated transport	4572	51	23868	164	8.25652e-05	0.000285862	1.62344	Os03g0742800;Os02g0209100;Os04g0195000;Os03g0715500;Os06g0135900;Os11g0104900;Os07g0693700;Os08g0244100;Os03g0209400;Os04g0382700;Os07g0201100;Os02g0690700;Os04g0223000;Os04g0298600;Os02g0209000;Os01g0833700;Os05g0383100;Os02g0326600;Os05g0311000;Os06g0622800;Os09g0407950;Os01g0786900;Os02g0452500;Os03g0355600;Os05g0443700;Os02g0564500;Os01g0703600;Os08g0474700;Os04g0252400;Os06g0116300;Os11g0433…
GO:0006413	translational initiation	4572	35	23868	113	0.000865202	0.00271931	1.61696	Os11g0606300;Os06g0338900;Os09g0515500;Os02g0123300;Os07g0555200;Os04g0628000;Os05g0575300;Os02g0717400;Os08g0343300;Os02g0611500;Os02g0794400;Os01g0950800;Os01g0687500;Os07g0124500;Os02g0557600;Os02g0101100;Os04g0376500;Os03g0333300;Os08g0553800;Os05g0157300;Os07g0222300;Os02g0606100;Os01g0846900;Os04g0103200;Os01g0120800;Os01g0655400;Os06g0688100;Os05g0227700;Os05g0592600;Os07g0167000;Os04g0499…
GO:0008380	RNA splicing	4572	29	23868	95	0.00259565	0.00722311	1.59362	Os07g0471000;Os02g0702000;Os11g0592400;Os07g0213300;Os01g0322800;Os02g0750400;Os08g0188000;Os07g0583200;Os02g0602400;Os02g0226900;Os03g0347200;Os01g0323300;Os08g0518200;Os01g0783100;Os09g0560100;Os05g0404000;Os07g0409400;Os03g0838900;Os01g0607800;Os03g0701100;Os03g0644200;Os11g0657300;Os08g0174900;Os01g0550000;Os01g0495900;Os10g0466300;Os08g0360100;Os01g0549700;Os04g0684500
GO:0006520	cellular amino acid metabolic process	4572	14	23868	46	0.0210983	0.0452542	1.58884	Os06g0345200;Os12g0125400;Os12g0263000;Os09g0294000;Os07g0437500;Os08g0342400;Os02g0302700;Os11g0642800;Os02g0822500;Os02g0704800;Os12g0528400;Os01g0555200;Os02g0306401;Os03g0713000
GO:0006890	retrograde vesicle-mediated transport, Golgi to ER	4572	14	23868	46	0.0210983	0.0452542	1.58884	Os02g0209100;Os02g0209000;Os01g0833700;Os05g0311000;Os05g0490200;Os07g0655400;Os07g0686700;Os03g0784400;Os04g0455900;Os06g0143900;Os03g0321400;Os02g0748100;Os05g0310800;Os08g0307300
GO:0006457	protein folding	4572	52	23868	175	0.00026152	0.000860539	1.55123	Os02g0564400;Os06g0562600;Os09g0515400;Os09g0534600;Os02g0612000;Os02g0293500;Os05g0540300;Os03g0143400;Os09g0380200;Os02g0754900;Os08g0416900;Os05g0556700;Os06g0114000;Os02g0743800;Os12g0514500;Os08g0412401;Os10g0462900;Os04g0436300;Os09g0284400;Os05g0147400;Os07g0513600;Os01g0886500;Os03g0619400;Os04g0551800;Os04g0691900;Os03g0201100;Os04g0443900;Os02g0247200;Os09g0474300;Os08g0428900;Os01g0512…
GO:0006886	intracellular protein transport	4572	71	23868	241	3.85829e-05	0.000138355	1.53798	Os03g0742800;Os03g0616700;Os02g0209100;Os04g0195000;Os03g0715500;Os01g0100100;Os11g0195100;Os01g0835000;Os03g0262900;Os11g0104900;Os11g0482100;Os08g0244100;Os04g0129500;Os04g0382700;Os12g0430000;Os07g0201100;Os02g0690700;Os05g0341600;Os02g0786000;Os08g0412600;Os02g0209000;Os10g0518100;Os09g0515800;Os09g0528800;Os05g0383100;Os05g0443300;Os09g0407950;Os08g0109000;Os02g0709800;Os03g0261900;Os03g0801…
GO:0015031	protein transport	4572	69	23868	241	0.00012817	0.000436435	1.49466	Os09g0347500;Os03g0742800;Os03g0248000;Os04g0195000;Os05g0304400;Os12g0238100;Os06g0135900;Os10g0163100;Os07g0688300;Os11g0195100;Os01g0151200;Os09g0515400;Os11g0482100;Os04g0129500;Os03g0185500;Os08g0318500;Os06g0171600;Os10g0560450;Os04g0527700;Os07g0271000;Os12g0430000;Os07g0201100;Os02g0690700;Os09g0347700;Os01g0833700;Os01g0225300;Os03g0271200;Os01g0706400;Os05g0383100;Os05g0311000;Os03g0349…
GO:0006888	ER to Golgi vesicle-mediated transport	4572	28	23868	98	0.0083605	0.0195711	1.49156	Os03g0742800;Os02g0209100;Os11g0482100;Os04g0129500;Os06g0222800;Os12g0430000;Os07g0201100;Os02g0209000;Os01g0833700;Os05g0443300;Os05g0311000;Os05g0490200;Os11g0545700;Os03g0786900;Os06g0715100;Os08g0474700;Os11g0433500;Os04g0412900;Os11g0169100;Os09g0460200;Os03g0784400;Os04g0455900;Os06g0143900;Os03g0321400;Os02g0613600;Os02g0748100;Os05g0310800;Os08g0307300
GO:0009737	response to abscisic acid	4572	30	23868	105	0.00680214	0.0165279	1.49156	Os02g0761700;Os12g0557800;Os02g0477700;Os06g0601000;Os06g0708100;Os03g0698900;Os02g0602400;Os02g0226900;Os03g0347200;Os04g0600800;Os02g0294600;Os05g0551900;Os10g0362300;Os01g0746200;Os04g0376500;Os01g0311500;Os03g0626500;Os01g0144340;Os11g0572100;Os06g0154500;Os08g0344100;Os06g0473200;Os02g0708200;Os02g0290000;Os07g0563700;Os03g0158200;Os07g0413700;Os03g0844900;Os12g0583000;Os10g0456500
GO:0035556	intracellular signal transduction	4572	64	23868	226	0.000295102	0.000959145	1.47836	Os02g0685900;Os01g0186700;Os01g0536000;Os07g0161600;Os01g0622600;Os05g0585500;Os06g0714200;Os04g0686650;Os02g0743500;Os04g0560600;Os01g0292200;Os07g0472400;Os11g0586100;Os10g0430900;Os05g0332300;Os02g0241600;Os03g0847600;Os03g0711300;Os03g0366200;Os02g0673500;Os05g0108300;Os01g0832300;Os12g0594300;Os02g0161000;Os07g0619800;Os03g0339900;Os01g0748600;Os03g0126800;Os07g0475900;Os11g0113700;Os02g0672…
GO:0006811	ion transport	4572	60	23868	245	0.015441	0.0340436	1.27848	Os06g0188800;Os07g0258400;Os06g0190500;Os07g0522600;Os01g0503400;Os03g0616400;Os04g0373000;Os02g0245800;Os03g0695700;Os09g0286400;Os01g0678500;Os05g0430700;Os03g0251500;Os01g0930400;Os01g0279700;Os03g0616300;Os01g0210700;Os06g0190800;Os05g0513400;Os07g0549700;Os12g0581600;Os05g0461900;Os09g0556400;Os04g0605500;Os08g0499200;Os02g0176700;Os08g0422200;Os08g0323700;Os12g0638700;Os09g0376900;Os06g0680…
GO:0006511	ubiquitin-dependent protein catabolic process	4572	69	23868	291	0.0217527	0.0465235	1.23784	Os02g0795000;Os04g0643000;Os10g0148800;Os04g0667500;Os11g0264200;Os02g0826200;Os06g0311300;Os07g0692900;Os02g0225000;Os05g0149600;Os04g0484800;Os11g0619500;Os03g0683866;Os09g0513800;Os11g0473200;Os01g0935300;Os10g0346600;Os12g0489200;Os03g0633400;Os02g0613200;Os04g0503500;Os02g0636400;Os03g0107000;Os04g0452400;Os12g0489100;Os07g0160000;Os01g0771400;Os01g0550100;Os03g0192800;Os12g0428600;Os08g0527…
GO:0006508	proteolysis	4572	169	23868	744	0.00606992	0.0153818	1.18583	Os08g0202300;Os02g0761700;Os02g0770700;Os02g0522100;Os02g0564400;Os01g0355900;Os03g0336300;Os08g0562700;Os08g0359300;Os02g0114200;Os06g0186400;Os02g0664300;Os04g0667500;Os03g0307100;Os10g0511400;Os11g0213900;Os04g0603800;Os04g0610500;Os07g0639600;Os01g0664000;Os02g0712000;Os02g0293500;Os03g0411500;Os11g0619500;Os08g0276200;Os05g0309000;Os06g0136800;Os06g0505400;Os08g0398700;Os03g0367900;Os01g0382…
GO_ID	GO_Description	Query_Total	Query_Item	BG_Total	BG_Item	p_value	FDR	E_Score	Genes
GO:0009765	photosynthesis, light harvesting	4364	13	23868	15	5.70974e-10	4.54688e-09	4.74005	Os07g0562700;Os02g0197600;Os11g0242800;Os07g0577600;Os09g0439500;Os01g0600900;Os01g0720500;Os07g0558400;Os03g0592500;Os06g0320500;Os09g0346500;Os08g0435900;Os04g0457000
GO:0009768	photosynthesis, light harvesting in photosystem I	4364	13	23868	16	3.79103e-09	2.9853e-08	4.4438	Os07g0562700;Os02g0197600;Os11g0242800;Os07g0577600;Os09g0439500;Os01g0600900;Os01g0720500;Os07g0558400;Os03g0592500;Os06g0320500;Os09g0346500;Os08g0435900;Os04g0457000
GO:0030261	chromosome condensation	4364	8	23868	11	8.71649e-06	6.46759e-05	3.97767	Os08g0428800;Os03g0799000;Os04g0253000;Os06g0130800;Os09g0402100;Os03g0711600;Os05g0597200;Os07g0184800
GO:0009773	photosynthetic electron transport in photosystem I	4364	7	23868	11	0.000120687	0.000808487	3.48046	Os09g0481200;Os02g0744000;Os03g0267300;Os03g0158300;Os03g0748300;Os08g0566600;Os09g0306650
GO:1902584	positive regulation of response to water deprivation	4364	10	23868	16	1.32538e-05	9.68177e-05	3.41831	Os01g0867300;Os03g0133000;Os03g0815100;Os01g0884300;Os03g0315400;Os03g0688300;Os02g0526400;Os05g0542500;Os07g0671800;Os05g0151300
GO:0009698	phenylpropanoid metabolic process	4364	9	23868	15	5.03609e-05	0.000347244	3.28158	Os04g0518100;Os08g0448000;Os12g0520200;Os02g0177600;Os06g0656500;Os04g0518400;Os05g0427400;Os02g0626400;Os02g0626100
GO:0009620	response to fungus	4364	9	23868	15	5.03609e-05	0.000347244	3.28158	Os02g0181300;Os03g0767000;Os02g0831800;Os08g0459600;Os09g0434500;Os09g0417800;Os02g0771600;Os09g0417600;Os09g0451000
GO:0002181	cytoplasmic translation	4364	36	23868	63	1.00475e-12	8.06941e-12	3.12531	Os03g0598800;Os05g0355500;Os02g0785800;Os10g0170200;Os12g0133050;Os07g0180900;Os05g0490100;Os09g0258600;Os08g0530200;Os02g0175600;Os06g0319700;Os12g0150100;Os03g0297300;Os02g0103700;Os05g0555800;Os08g0130500;Os11g0151300;Os12g0567700;Os05g0556900;Os05g0459900;Os03g0297100;Os08g0234000;Os03g0577000;Os05g0274900;Os04g0473400;Os03g0343500;Os01g0140500;Os06g0134000;Os08g0505300;Os07g0613200;Os03g0796…
GO:0031936	negative regulation of chromatin silencing	4364	8	23868	14	0.000185855	0.00121905	3.12531	Os08g0428800;Os03g0799000;Os04g0253000;Os06g0130800;Os09g0402100;Os03g0711600;Os05g0597200;Os07g0184800
GO:0045910	negative regulation of DNA recombination	4364	8	23868	14	0.000185855	0.00121905	3.12531	Os08g0428800;Os03g0799000;Os04g0253000;Os06g0130800;Os09g0402100;Os03g0711600;Os05g0597200;Os07g0184800
GO:0010498	proteasomal protein catabolic process	4364	13	23868	23	7.04039e-06	5.23768e-05	3.09134	Os06g0643100;Os03g0180400;Os08g0548900;Os02g0133800;Os06g0167600;Os03g0695600;Os01g0811100;Os06g0153800;Os05g0490800;Os06g0139900;Os09g0538200;Os02g0182500;Os09g0505600
GO:0009056	catabolic process	4364	28	23868	51	8.27625e-10	6.57218e-09	3.00275	Os03g0258200;Os08g0475400;Os09g0460500;Os08g0475100;Os09g0455500;Os07g0643400;Os09g0462100;Os07g0162500;Os06g0306600;Os09g0460400;Os09g0462200;Os09g0460300;Os11g0239500;Os05g0407500;Os07g0643100;Os09g0460700;Os08g0547800;Os07g0162900;Os06g0214850;Os11g0240600;Os12g0256000;Os03g0252100;Os06g0214800;Os09g0461900;Os07g0162400;Os08g0474866;Os07g0162600;Os05g0410200
GO:0010200	response to chitin	4364	6	23868	11	0.001123	0.006227	2.98325	Os05g0572000;Os03g0285800;Os02g0181300;Os09g0417800;Os09g0417600;Os06g0622700
GO:0006012	galactose metabolic process	4364	6	23868	11	0.001123	0.006227	2.98325	Os07g0139400;Os09g0526700;Os07g0687900;Os05g0595100;Os09g0323000;Os03g0316200
GO:0010499	proteasomal ubiquitin-independent protein catabolic process	4364	13	23868	24	1.4046e-05	0.000101555	2.96253	Os06g0643100;Os03g0180400;Os08g0548900;Os02g0133800;Os06g0167600;Os03g0695600;Os01g0811100;Os06g0153800;Os05g0490800;Os06g0139900;Os09g0538200;Os02g0182500;Os09g0505600
GO:0019344	cysteine biosynthetic process	4364	8	23868	15	0.000389096	0.00243357	2.91696	Os04g0457500;Os03g0747800;Os12g0625000;Os05g0533500;Os01g0151500;Os03g0196600;Os01g0151400;Os07g0509800
GO:0009644	response to high light intensity	4364	9	23868	17	0.000227762	0.00146337	2.89551	Os03g0659200;Os02g0612900;Os03g0131900;Os11g0621400;Os08g0440100;Os08g0566600;Os06g0320500;Os03g0101600;Os03g0729000
GO:0009640	photomorphogenesis	4364	10	23868	19	0.000133139	0.000885606	2.87858	Os04g0493000;Os03g0279900;Os08g0249000;Os08g0564300;Os04g0540200;Os12g0209200;Os06g0713000;Os05g0204600;Os01g0202500;Os02g0606200
GO:0071712	ER-associated misfolded protein catabolic process	4364	6	23868	12	0.00226996	0.0118836	2.73465	Os01g0766200;Os02g0639800;Os08g0162400;Os05g0470700;Os12g0636000;Os04g0530500
GO:1901002	positive regulation of response to salt stress	4364	10	23868	20	0.000246973	0.00157962	2.73465	Os01g0867300;Os03g0285800;Os03g0133000;Os03g0815100;Os01g0884300;Os02g0612900;Os03g0315400;Os02g0327000;Os02g0526400;Os08g0440100
GO:0016998	cell wall macromolecule catabolic process	4364	9	23868	18	0.000428492	0.0026623	2.73465	Os04g0494100;Os02g0605900;Os03g0132900;Os08g0522500;Os06g0726200;Os09g0494200;Os04g0493400;Os10g0542900;Os01g0287600
GO:0016036	cellular response to phosphate starvation	4364	10	23868	21	0.000433084	0.00268493	2.60443	Os08g0434100;Os06g0603600;Os02g0809800;Os06g0493600;Os01g0776600;Os03g0406100;Os07g0614700;Os05g0387200;Os02g0202200;Os10g0392600
GO:0006098	pentose-phosphate shunt	4364	9	23868	19	0.000756663	0.00451284	2.59072	Os08g0154300;Os06g0133800;Os03g0393900;Os03g0412800;Os01g0926300;Os11g0484500;Os06g0111500;Os09g0529100;Os09g0505700
GO:0000381	regulation of alternative mRNA splicing, via spliceosome	4364	16	23868	34	2.66519e-05	0.000189309	2.57379	Os12g0572400;Os03g0285900;Os01g0526100;Os07g0633200;Os02g0789400;Os06g0187900;Os08g0486200;Os11g0704700;Os01g0155600;Os05g0120100;Os02g0252100;Os07g0623300;Os05g0105900;Os01g0959000;Os02g0610600;Os02g0245000
GO:0019941	modification-dependent protein catabolic process	4364	7	23868	15	0.00233852	0.01222	2.55234	Os02g0161900;Os06g0681400;Os01g0328400;Os06g0650100;Os09g0420800;Os04g0628100;Os05g0160200
GO:0009809	lignin biosynthetic process	4364	13	23868	28	0.000137501	0.000912478	2.53932	Os04g0229100;Os09g0400400;Os09g0400000;Os08g0157500;Os01g0926300;Os01g0639200;Os10g0430200;Os01g0291500;Os10g0512400;Os09g0471100;Os02g0187800;Os05g0494000;Os10g0196100
GO:0009407	toxin catabolic process	4364	18	23868	39	1.45374e-05	0.00010484	2.52429	Os10g0365200;Os10g0527800;Os10g0530400;Os01g0949750;Os10g0529700;Os10g0529300;Os01g0949700;Os10g0531400;Os10g0528200;Os09g0467200;Os10g0528300;Os01g0558100;Os07g0468100;Os10g0525400;Os10g0529800;Os10g0528100;Os07g0168300;Os10g0530900
GO:0006873	cellular ion homeostasis	4364	5	23868	11	0.00740181	0.0316086	2.48604	Os01g0623200;Os01g0226600;Os04g0574700;Os02g0530100;Os07g0181100
GO:0009688	abscisic acid biosynthetic process	4364	5	23868	11	0.00740181	0.0316086	2.48604	Os02g0704000;Os01g0128300;Os03g0790900;Os03g0790700;Os03g0810800
GO:0072488	ammonium transmembrane transport	4364	5	23868	11	0.00740181	0.0316086	2.48604	Os03g0784900;Os02g0550800;Os03g0838400;Os05g0468700;Os04g0509600
GO:0032509	endosome transport via multivesicular body sorting pathway	4364	5	23868	11	0.00740181	0.0316086	2.48604	Os01g0781000;Os06g0643300;Os11g0703400;Os07g0479400;Os03g0108400
GO:0009699	phenylpropanoid biosynthetic process	4364	5	23868	11	0.00740181	0.0316086	2.48604	Os04g0229100;Os09g0400400;Os09g0400000;Os10g0430200;Os02g0187800
GO:0006108	malate metabolic process	4364	9	23868	20	0.00126635	0.00693795	2.46118	Os05g0574400;Os01g0649100;Os07g0630800;Os08g0434300;Os05g0186300;Os06g0536800;Os01g0723400;Os10g0478200;Os12g0632700
GO:0009739	response to gibberellin	4364	9	23868	20	0.00126635	0.00693795	2.46118	Os04g0287400;Os02g0181300;Os01g0826400;Os08g0141300;Os05g0407500;Os04g0676700;Os02g0802700;Os10g0562100;Os01g0524500
GO:0009617	response to bacterium	4364	8	23868	18	0.00222571	0.0117389	2.4308	Os03g0285800;Os02g0181300;Os02g0831800;Os09g0417800;Os01g0134700;Os11g0195500;Os11g0445300;Os09g0417600
GO:0006099	tricarboxylic acid cycle	4364	23	23868	52	3.7474e-06	2.82504e-05	2.41911	Os06g0124900;Os05g0574400;Os08g0112800;Os02g0244700;Os09g0315700;Os01g0649100;Os02g0121800;Os07g0630800;Os07g0521000;Os08g0434300;Os07g0695800;Os01g0758300;Os09g0382500;Os10g0478200;Os06g0125132;Os11g0528300;Os01g0208700;Os07g0577700;Os04g0479200;Os02g0595500;Os08g0366000;Os12g0632700;Os08g0120000
GO:0006006	glucose metabolic process	4364	10	23868	23	0.00115881	0.00641089	2.37795	Os08g0126300;Os04g0459500;Os03g0129300;Os03g0412800;Os02g0601300;Os12g0190000;Os04g0458300;Os03g0712700;Os04g0486600;Os10g0155500
GO:0018298	protein-chromophore linkage	4364	13	23868	30	0.00034532	0.00216938	2.37003	Os07g0562700;Os02g0197600;Os11g0242800;Os07g0577600;Os09g0439500;Os01g0600900;Os01g0720500;Os07g0558400;Os03g0592500;Os06g0320500;Os09g0346500;Os08g0435900;Os04g0457000
GO:0042255	ribosome assembly	4364	16	23868	37	0.000103914	0.000697779	2.3651	Os06g0224400;Os07g0670600;Os02g0577501;Os03g0360600;Os06g0225100;Os11g0206200;Os07g0423000;Os05g0403600;Os01g0616500;Os02g0749800;Os04g0637500;Os08g0515800;Os02g0749900;Os06g0225200;Os03g0785200;Os05g0403400
GO:0006857	oligopeptide transport	4364	9	23868	21	0.00202387	0.0107345	2.34398	Os06g0264500;Os10g0112500;Os10g0579600;Os08g0155400;Os01g0142800;Os05g0431700;Os01g0103100;Os03g0823500;Os02g0580900
GO:0006559	L-phenylalanine catabolic process	4364	6	23868	14	0.00699102	0.0301735	2.34398	Os04g0518100;Os12g0520200;Os04g0518400;Os05g0427400;Os02g0626400;Os02g0626100
GO:0010417	glucuronoxylan biosynthetic process	4364	6	23868	14	0.00699102	0.0301735	2.34398	Os07g0588900;Os10g0205300;Os03g0793100;Os04g0650366;Os04g0103100;Os06g0687900
GO:0006464	cellular protein modification process	4364	8	23868	19	0.00354785	0.0178149	2.30286	Os02g0833300;Os04g0481400;Os12g0105975;Os12g0143100;Os08g0557000;Os11g0145400;Os02g0628800;Os03g0321800
GO:0000028	ribosomal small subunit assembly	4364	13	23868	31	0.000524328	0.00321535	2.29357	Os02g0549600;Os03g0182600;Os01g0962600;Os01g0100700;Os04g0399000;Os03g0798600;Os10g0411800;Os04g0346100;Os11g0482000;Os03g0424800;Os04g0430100;Os03g0109500;Os04g0413600
GO:0006833	water transport	4364	15	23868	36	0.00026641	0.00169626	2.27887	Os01g0975900;Os03g0146100;Os02g0745100;Os07g0448800;Os02g0666200;Os05g0231700;Os02g0823100;Os01g0182200;Os02g0629200;Os04g0559700;Os12g0204100;Os01g0232000;Os06g0228200;Os04g0233400;Os06g0336200
GO:0009751	response to salicylic acid	4364	10	23868	24	0.00178834	0.00964817	2.27887	Os02g0181300;Os03g0784900;Os03g0315400;Os04g0676700;Os09g0417800;Os11g0195500;Os01g0797600;Os03g0438100;Os09g0417600;Os01g0524500
GO:0006342	chromatin silencing	4364	10	23868	24	0.00178834	0.00964817	2.27887	Os12g0438000;Os08g0421900;Os03g0279200;Os12g0530000;Os05g0461400;Os07g0545400;Os08g0427700;Os03g0799600;Os07g0545300;Os03g0743400
GO:0019430	removal of superoxide radicals	4364	5	23868	12	0.0125337	0.0494179	2.27887	Os07g0665200;Os08g0561700;Os02g0713400;Os05g0323900;Os03g0351500
GO:0032981	mitochondrial respiratory chain complex I assembly	4364	5	23868	12	0.0125337	0.0494179	2.27887	Os02g0564200;Os08g0556600;Os05g0533700;Os01g0720300;Os06g0104100
GO:0031408	oxylipin biosynthetic process	4364	11	23868	27	0.00155027	0.00846066	2.22823	Os03g0767000;Os03g0179900;Os03g0225900;Os08g0459600;Os03g0700700;Os04g0447100;Os08g0509100;Os05g0304600;Os02g0194700;Os08g0508800;Os06g0216300
GO:0045292	mRNA cis splicing, via spliceosome	4364	13	23868	32	0.000776361	0.00462057	2.2219	Os12g0572400;Os03g0285900;Os07g0633200;Os02g0789400;Os06g0187900;Os08g0486200;Os11g0704700;Os01g0155600;Os05g0120100;Os02g0252100;Os07g0623300;Os02g0610600;Os02g0301000
GO:0007035	vacuolar acidification	4364	6	23868	15	0.011062	0.0457864	2.18772	Os05g0106100;Os04g0643100;Os02g0550100;Os12g0168900;Os01g0610100;Os11g0169900
GO:0045039	protein import into mitochondrial inner membrane	4364	6	23868	15	0.011062	0.0457864	2.18772	Os02g0717300;Os03g0296300;Os03g0194500;Os04g0376100;Os05g0111100;Os02g0682600
GO:0006730	one-carbon metabolic process	4364	11	23868	28	0.00226574	0.0118836	2.14865	Os04g0412500;Os08g0423600;Os01g0323600;Os11g0455500;Os11g0455800;Os08g0423500;Os05g0135700;Os09g0327300;Os08g0470700;Os12g0409000;Os05g0150800
GO:0007017	microtubule-based process	4364	11	23868	28	0.00226574	0.0118836	2.14865	Os02g0269200;Os03g0780600;Os01g0805900;Os03g0219300;Os05g0118000;Os01g0282800;Os06g0671900;Os02g0167300;Os03g0726100;Os03g0105600;Os11g0247300
GO:0000387	spliceosomal snRNP assembly	4364	7	23868	18	0.0094647	0.0397574	2.12695	Os01g0256900;Os03g0240800;Os06g0170500;Os07g0281000;Os02g0102700;Os07g0608700;Os02g0266100
GO:0080142	regulation of salicylic acid biosynthetic process	4364	8	23868	21	0.00795752	0.0338218	2.08354	Os12g0556300;Os12g0556200;Os01g0134700;Os11g0195500;Os08g0360300;Os11g0668300;Os12g0556500;Os11g0664800
GO:0009735	response to cytokinin	4364	19	23868	50	0.000273989	0.0017367	2.07833	Os03g0267300;Os09g0514600;Os10g0579300;Os02g0612900;Os02g0121300;Os12g0405700;Os11g0521500;Os07g0176900;Os03g0278900;Os03g0125000;Os10g0563600;Os02g0802700;Os08g0440100;Os01g0797600;Os02g0771600;Os04g0683700;Os03g0843300;Os05g0542100;Os09g0451000
GO:0042886	amide transport	4364	24	23868	64	7.86877e-05	0.000534736	2.05099	Os01g0871500;Os04g0441800;Os01g0556700;Os10g0469900;Os04g0597800;Os10g0579800;Os06g0705600;Os01g0872100;Os03g0138700;Os01g0872000;Os11g0282800;Os01g0871900;Os04g0691400;Os11g0283500;Os10g0470700;Os06g0581000;Os01g0142800;Os05g0410900;Os02g0580900;Os10g0111300;Os06g0705700;Os01g0872400;Os10g0148400;Os04g0597501
GO:0003333	amino acid transmembrane transport	4364	25	23868	67	6.50569e-05	0.000443171	2.04078	Os07g0225100;Os06g0228500;Os05g0424000;Os01g0878400;Os03g0305600;Os12g0181500;Os02g0727100;Os01g0857400;Os02g0670900;Os01g0908600;Os12g0181600;Os02g0722400;Os05g0111200;Os05g0447200;Os04g0562100;Os01g0825800;Os08g0127100;Os01g0856500;Os03g0817200;Os04g0565500;Os06g0556000;Os07g0134000;Os04g0470700;Os11g0195600;Os02g0102200
GO:0009414	response to water deprivation	4364	36	23868	97	3.32078e-06	2.51012e-05	2.02984	Os01g0835900;Os03g0285800;Os02g0181300;Os07g0448800;Os02g0666200;Os01g0170000;Os04g0635800;Os02g0612900;Os02g0823100;Os02g0669100;Os05g0466600;Os02g0629200;Os04g0676700;Os01g0934000;Os07g0549900;Os06g0211200;Os04g0559700;Os03g0218400;Os05g0592800;Os05g0382600;Os03g0741100;Os02g0802700;Os03g0119900;Os08g0129200;Os08g0440100;Os02g0255500;Os08g0566600;Os01g0797600;Os11g0484500;Os11g0167800;Os10g0539…
GO:0009409	response to cold	4364	32	23868	87	1.26563e-05	9.29332e-05	2.01169	Os03g0285800;Os03g0181500;Os02g0181300;Os03g0267300;Os03g0825800;Os01g0542000;Os07g0529600;Os03g0289400;Os01g0831200;Os08g0379400;Os01g0884300;Os03g0129300;Os02g0612900;Os03g0315400;Os03g0245700;Os06g0131300;Os06g0638900;Os06g0172800;Os03g0452300;Os07g0186000;Os02g0718900;Os05g0382600;Os02g0802700;Os08g0129200;Os03g0587000;Os08g0440100;Os02g0821400;Os02g0255500;Os06g0320500;Os01g0797600;Os11g0484…
GO:0000027	ribosomal large subunit assembly	4364	18	23868	49	0.000613691	0.00373902	2.00913	Os10g0466200;Os12g0133050;Os05g0207300;Os05g0513500;Os01g0896700;Os11g0220800;Os02g0235600;Os04g0598200;Os08g0130500;Os05g0486700;Os05g0169100;Os07g0224000;Os03g0125000;Os04g0473400;Os01g0205500;Os01g0815800;Os02g0699600;Os02g0591700
GO:0035672	oligopeptide transmembrane transport	4364	31	23868	85	2.03463e-05	0.000145987	1.99468	Os01g0871500;Os06g0264500;Os04g0441800;Os02g0695800;Os08g0492000;Os01g0556700;Os10g0469900;Os10g0112500;Os04g0597800;Os10g0579800;Os10g0579600;Os06g0705600;Os01g0872100;Os03g0138700;Os01g0872000;Os11g0282800;Os01g0871900;Os04g0691400;Os11g0283500;Os10g0470700;Os06g0581000;Os01g0142800;Os05g0431700;Os01g0103100;Os05g0410900;Os02g0580900;Os10g0111300;Os06g0705700;Os01g0872400;Os10g0148400;Os04g0597…
GO:0009611	response to wounding	4364	20	23868	55	0.000413755	0.0025764	1.98883	Os08g0434100;Os03g0285800;Os02g0181300;Os03g0767000;Os03g0180900;Os04g0639200;Os03g0402800;Os02g0110200;Os09g0401300;Os08g0135400;Os04g0653000;Os02g0327000;Os08g0428400;Os11g0621400;Os11g0445300;Os12g0609200;Os08g0508800;Os01g0797600;Os03g0438100;Os07g0615200
GO:0015698	inorganic anion transport	4364	8	23868	22	0.0113152	0.0464944	1.98883	Os01g0623200;Os02g0832200;Os01g0226600;Os04g0574700;Os12g0566000;Os01g0588200;Os02g0530100;Os07g0181100
GO:0031347	regulation of defense response	4364	8	23868	22	0.0113152	0.0464944	1.98883	Os02g0181300;Os03g0180900;Os03g0402800;Os09g0401300;Os04g0653000;Os08g0428400;Os12g0609200;Os07g0615200
GO:0080163	regulation of protein serine/threonine phosphatase activity	4364	8	23868	22	0.0113152	0.0464944	1.98883	Os10g0573400;Os12g0555000;Os03g0297600;Os12g0555500;Os08g0374000;Os12g0555200;Os03g0300400;Os02g0255500
GO:0009416	response to light stimulus	4364	33	23868	91	1.37362e-05	0.000100083	1.98337	Os03g0181500;Os02g0610500;Os07g0562700;Os02g0197600;Os11g0242800;Os07g0577600;Os02g0169300;Os03g0129300;Os10g0560400;Os02g0612900;Os03g0245700;Os05g0133100;Os08g0417100;Os09g0439500;Os11g0521500;Os03g0131900;Os01g0600900;Os01g0720500;Os07g0558400;Os06g0668200;Os10g0563600;Os02g0802700;Os03g0592500;Os08g0440100;Os01g0835700;Os06g0320500;Os04g0497700;Os09g0346500;Os02g0178100;Os03g0438100;Os08g0435…
GO:0006412	translation	4364	181	23868	504	0	0	1.96417	Os03g0598800;Os02g0804100;Os03g0651000;Os08g0517900;Os05g0355500;Os04g0457500;Os10g0466200;Os02g0785800;Os10g0170200;Os04g0349500;Os03g0234200;Os02g0815000;Os07g0180900;Os08g0117300;Os05g0207300;Os03g0341100;Os06g0555400;Os05g0490100;Os05g0101400;Os12g0124200;Os05g0477300;Os03g0169400;Os05g0557000;Os03g0182600;Os05g0564800;Os04g0691600;Os03g0811800;Os02g0503400;Os05g0513500;Os01g0805000;Os07g0622…
GO:0007010	cytoskeleton organization	4364	11	23868	31	0.00613511	0.0268482	1.94072	Os03g0215700;Os03g0780600;Os01g0805900;Os03g0219300;Os01g0282800;Os06g0671900;Os02g0167300;Os03g0726100;Os03g0105600;Os11g0247300;Os10g0376200
GO:0015979	photosynthesis	4364	51	23868	145	3.80317e-07	2.92162e-06	1.92368	Os09g0481200;Os12g0189400;Os03g0267300;Os08g0200300;Os06g0729650;Os07g0562700;Os07g0544800;Os06g0247500;Os08g0119800;Os02g0197600;Os07g0148900;Os05g0508900;Os11g0242800;Os07g0577600;Os06g0603000;Os05g0560000;Os02g0744900;Os02g0578400;Os07g0141400;Os08g0560900;Os05g0405000;Os12g0291400;Os07g0105600;Os09g0439500;Os01g0934400;Os02g0638300;Os04g0678700;Os05g0571100;Os01g0600900;Os08g0504500;Os01g0720…
GO:0042542	response to hydrogen peroxide	4364	13	23868	37	0.00404757	0.0199694	1.92164	Os03g0267200;Os03g0825800;Os02g0128000;Os03g0131200;Os07g0517100;Os01g0135900;Os02g0115700;Os02g0207900;Os03g0266300;Os02g0821400;Os01g0184100;Os03g0729000;Os03g0438100
GO:0034599	cellular response to oxidative stress	4364	20	23868	58	0.00093799	0.00554749	1.88596	Os05g0508500;Os01g0675100;Os06g0625500;Os06g0174300;Os07g0190800;Os08g0561700;Os12g0188700;Os01g0913000;Os07g0694700;Os03g0285700;Os07g0476900;Os07g0186000;Os02g0567100;Os10g0563600;Os02g0618100;Os06g0694800;Os04g0508300;Os02g0192700;Os03g0101600;Os03g0800700
GO:0006950	response to stress	4364	39	23868	118	3.63314e-05	0.000257416	1.80765	Os01g0511100;Os10g0100500;Os03g0400700;Os07g0529600;Os01g0959200;Os05g0501700;Os09g0569800;Os12g0556300;Os04g0423600;Os01g0314800;Os12g0556200;Os02g0669100;Os02g0543000;Os12g0552400;Os02g0665500;Os02g0705400;Os01g0134700;Os05g0355400;Os09g0482600;Os02g0510300;Os02g0665800;Os01g0303800;Os12g0552500;Os01g0963600;Os03g0241600;Os01g0256500;Os04g0423400;Os11g0167800;Os08g0464000;Os08g0360300;Os11g0668…
GO:0006334	nucleosome assembly	4364	16	23868	49	0.00463012	0.022646	1.78589	Os01g0835900;Os03g0390600;Os08g0428800;Os03g0799000;Os05g0466600;Os04g0253000;Os07g0549900;Os07g0607800;Os06g0130800;Os09g0402100;Os03g0119900;Os03g0711600;Os05g0597200;Os10g0539500;Os09g0553100;Os07g0184800
GO:0010466	negative regulation of peptidase activity	4364	12	23868	37	0.0111635	0.046072	1.77383	Os01g0123900;Os01g0124200;Os05g0494200;Os03g0429000;Os03g0610650;Os05g0409300;Os01g0132000;Os01g0124100;Os01g0124000;Os01g0124650;Os03g0823400;Os01g0803200
GO:0000413	protein peptidyl-prolyl isomerization	4364	21	23868	65	0.00197876	0.0105348	1.767	Os06g0130500;Os02g0204300;Os03g0100300;Os08g0559400;Os01g0563000;Os04g0118500;Os03g0708500;Os02g0121300;Os02g0760300;Os04g0663800;Os01g0915800;Os02g0117600;Os06g0708500;Os09g0501850;Os06g0219800;Os09g0571400;Os02g0199300;Os09g0411700;Os05g0458100;Os01g0564300;Os06g0663800
GO:0046323	glucose import	4364	19	23868	60	0.00379221	0.0189075	1.73194	Os09g0416200;Os01g0133400;Os07g0582400;Os02g0574100;Os07g0151200;Os07g0559700;Os04g0452700;Os02g0573500;Os12g0514000;Os03g0594400;Os03g0218400;Os07g0106200;Os03g0197100;Os07g0131600;Os04g0453200;Os07g0131250;Os09g0322000;Os09g0268300;Os04g0453400
GO:0006096	glycolytic process	4364	26	23868	84	0.00156975	0.00855042	1.69288	Os06g0608700;Os08g0126300;Os01g0191700;Os08g0439000;Os03g0645100;Os06g0247500;Os01g0118000;Os12g0169600;Os02g0169300;Os02g0601300;Os11g0148500;Os07g0181000;Os03g0248600;Os10g0405600;Os11g0171300;Os01g0905800;Os12g0616900;Os08g0120600;Os06g0668200;Os01g0276700;Os04g0119400;Os05g0402700;Os04g0677500;Os08g0345700;Os01g0147900;Os04g0486600
GO:0006749	glutathione metabolic process	4364	32	23868	106	0.000948346	0.00559702	1.65111	Os04g0457500;Os01g0764000;Os10g0365200;Os05g0116100;Os10g0527800;Os01g0933900;Os10g0530400;Os01g0949750;Os10g0529700;Os10g0530500;Os06g0571400;Os10g0525500;Os01g0151500;Os01g0369700;Os12g0123200;Os11g0588300;Os10g0529300;Os01g0949700;Os01g0151400;Os11g0303800;Os10g0531400;Os10g0528200;Os09g0467200;Os10g0528300;Os01g0558100;Os07g0468100;Os10g0525400;Os10g0529800;Os10g0528100;Os07g0168300;Os10g0530…
GO:0008645	hexose transport	4364	19	23868	64	0.00847892	0.0358831	1.6237	Os09g0416200;Os01g0133400;Os07g0582400;Os02g0574100;Os07g0151200;Os07g0559700;Os04g0452700;Os02g0573500;Os12g0514000;Os03g0594400;Os03g0218400;Os07g0106200;Os03g0197100;Os07g0131600;Os04g0453200;Os07g0131250;Os09g0322000;Os09g0268300;Os04g0453400
GO:1904659	glucose transmembrane transport	4364	19	23868	64	0.00847892	0.0358831	1.6237	Os09g0416200;Os01g0133400;Os07g0582400;Os02g0574100;Os07g0151200;Os07g0559700;Os04g0452700;Os02g0573500;Os12g0514000;Os03g0594400;Os03g0218400;Os07g0106200;Os03g0197100;Os07g0131600;Os04g0453200;Os07g0131250;Os09g0322000;Os09g0268300;Os04g0453400
GO:0043161	proteasome-mediated ubiquitin-dependent protein catabolic process	4364	88	23868	300	9.62049e-07	7.35057e-06	1.60433	Os04g0580800;Os06g0218300;Os09g0407200;Os02g0528000;Os04g0590900;Os02g0249200;Os10g0487400;Os05g0468900;Os03g0324900;Os06g0594400;Os05g0110000;Os02g0563000;Os06g0535400;Os02g0692000;Os01g0908200;Os06g0643100;Os09g0434200;Os03g0180400;Os07g0258700;Os06g0125800;Os01g0213400;Os08g0548900;Os02g0178600;Os06g0264300;Os05g0145000;Os11g0610600;Os05g0179000;Os02g0133800;Os08g0430200;Os07g0631200;Os06g0717…
GO:0009738	abscisic acid-activated signaling pathway	4364	27	23868	94	0.00447287	0.0219528	1.57097	Os01g0867300;Os03g0390200;Os06g0127300;Os10g0573400;Os01g0826400;Os03g0788500;Os10g0564500;Os02g0807000;Os12g0555000;Os03g0297600;Os12g0555500;Os08g0374000;Os12g0555200;Os02g0625300;Os02g0327000;Os04g0691100;Os02g0551100;Os06g0211200;Os03g0688300;Os04g0432000;Os03g0300400;Os04g0517500;Os05g0592800;Os03g0610900;Os07g0569100;Os02g0255500;Os03g0268600
GO:0008380	RNA splicing	4364	27	23868	95	0.00525692	0.0250612	1.55443	Os06g0224400;Os01g0256900;Os02g0577501;Os03g0360600;Os06g0225100;Os12g0287200;Os11g0206200;Os02g0789400;Os06g0187900;Os07g0423000;Os08g0154700;Os05g0564200;Os05g0403600;Os08g0107900;Os02g0749800;Os11g0636900;Os05g0105900;Os04g0637500;Os08g0515800;Os01g0959000;Os02g0749900;Os06g0225200;Os03g0785200;Os05g0403400;Os07g0571900;Os09g0491756;Os02g0610600
GO:0098869	cellular oxidant detoxification	4364	71	23868	255	6.0505e-05	0.000415164	1.52282	Os05g0508500;Os07g0665200;Os01g0675100;Os01g0794400;Os05g0162000;Os05g0116100;Os02g0664000;Os01g0326300;Os06g0547400;Os10g0509401;Os06g0221200;Os06g0625500;Os03g0131200;Os06g0174300;Os08g0453700;Os02g0240300;Os04g0608600;Os08g0522500;Os01g0327400;Os03g0729300;Os08g0256700;Os03g0405900;Os05g0134400;Os07g0190800;Os08g0561700;Os12g0188700;Os07g0611400;Os07g0677600;Os02g0115700;Os07g0694300;Os07g0677…
GO:0009651	response to salt stress	4364	37	23868	136	0.00365787	0.0183023	1.48797	Os03g0267200;Os02g0181300;Os03g0100200;Os03g0825800;Os02g0128000;Os01g0831200;Os07g0517100;Os03g0315400;Os08g0163500;Os10g0154000;Os01g0135900;Os02g0327000;Os04g0676700;Os01g0934000;Os05g0323900;Os06g0211200;Os03g0266300;Os03g0109600;Os03g0218400;Os02g0718900;Os02g0767500;Os05g0382600;Os10g0563600;Os02g0802700;Os02g0134000;Os09g0454600;Os08g0129200;Os02g0821400;Os01g0797600;Os02g0771600;Os01g0184…
GO:0006366	transcription from RNA polymerase II promoter	4364	28	23868	103	0.00911216	0.0384479	1.4868	Os11g0194800;Os01g0530366;Os08g0426000;Os01g0900800;Os08g0179400;Os01g0976800;Os06g0252300;Os03g0408500;Os01g0784900;Os03g0586600;Os02g0276900;Os03g0797600;Os04g0565900;Os09g0487900;Os03g0831200;Os06g0698900;Os09g0110400;Os12g0168800;Os01g0338100;Os04g0631600;Os01g0230200;Os02g0148500;Os05g0501200;Os02g0603600;Os04g0539500;Os02g0645600;Os06g0571800;Os04g0489600
GO:1902600	hydrogen ion transmembrane transport	4364	60	23868	221	0.000409208	0.00255371	1.48488	Os01g0871500;Os06g0264500;Os04g0441800;Os09g0416200;Os04g0643100;Os01g0133400;Os01g0556700;Os10g0469900;Os10g0112500;Os04g0597800;Os10g0579800;Os07g0582400;Os12g0438600;Os10g0579600;Os06g0705600;Os11g0707800;Os02g0574100;Os01g0872100;Os03g0138700;Os04g0601700;Os01g0872000;Os11g0282800;Os02g0184200;Os07g0151200;Os07g0559700;Os04g0452700;Os01g0871900;Os02g0573500;Os12g0514000;Os04g0691400;Os11g0283…
GO:0042742	defense response to bacterium	4364	37	23868	144	0.0100182	0.0420199	1.4053	Os03g0285800;Os09g0339000;Os07g0262800;Os08g0124000;Os08g0124100;Os07g0130800;Os07g0133000;Os05g0112000;Os12g0574700;Os04g0531400;Os07g0132500;Os01g0639200;Os04g0288500;Os08g0135400;Os07g0575600;Os02g0712700;Os04g0234600;Os07g0176900;Os03g0278900;Os01g0134700;Os05g0323900;Os04g0432000;Os11g0445300;Os11g0592100;Os07g0575700;Os08g0278900;Os11g0595200;Os01g0130200;Os06g0210400;Os07g0130400;Os03g0772…
GO:0016311	dephosphorylation	4364	49	23868	197	0.00796793	0.0338218	1.36038	Os01g0191200;Os11g0261900;Os09g0135700;Os03g0267300;Os09g0369400;Os09g0397300;Os01g0666000;Os08g0531000;Os11g0151700;Os03g0214000;Os11g0434000;Os01g0859400;Os08g0280100;Os12g0576600;Os01g0776600;Os08g0409100;Os03g0852800;Os05g0457800;Os03g0224300;Os03g0108000;Os04g0234600;Os08g0445700;Os01g0800500;Os03g0288700;Os12g0576700;Os06g0192900;Os05g0549900;Os06g0109000;Os10g0545700;Os03g0848200;Os12g0637…
GO:0006979	response to oxidative stress	4364	54	23868	223	0.0102626	0.0429177	1.3244	Os03g0360700;Os03g0285800;Os05g0162000;Os02g0121800;Os03g0100300;Os02g0664000;Os01g0326300;Os01g0118000;Os06g0547400;Os10g0579300;Os03g0131200;Os06g0174300;Os01g0170000;Os02g0240300;Os07g0521000;Os08g0522500;Os01g0327400;Os05g0134400;Os08g0561700;Os07g0677600;Os02g0115700;Os07g0694300;Os06g0172800;Os07g0677200;Os07g0694700;Os06g0521500;Os01g0934000;Os04g0556300;Os02g0207900;Os03g0285700;Os06g0306…
GO:0016567	protein ubiquitination	4364	165	23868	708	0.000272824	0.0017332	1.27462	Os10g0155300;Os04g0580800;Os05g0550000;Os03g0839000;Os06g0218300;Os02g0528000;Os04g0590900;Os02g0161900;Os02g0249200;Os10g0487400;Os05g0468900;Os04g0402500;Os03g0324900;Os05g0110000;Os06g0130500;Os06g0535400;Os06g0238000;Os02g0692000;Os04g0611400;Os09g0434200;Os12g0105975;Os01g0234900;Os02g0757700;Os01g0766200;Os06g0125800;Os10g0100500;Os01g0213400;Os02g0178600;Os05g0425700;Os05g0145000;Os06g0506…
GO:0055114	oxidation-reduction process	4364	438	23868	1888	9.02459e-09	7.06718e-08	1.26883	Os05g0574400;Os10g0533200;Os07g0665000;Os07g0572100;Os10g0436800;Os03g0659200;Os03g0360700;Os01g0374600;Os04g0423100;Os02g0704000;Os01g0363300;Os08g0472800;Os08g0547300;Os05g0508500;Os11g0210600;Os02g0770800;Os07g0152900;Os06g0255100;Os03g0767000;Os02g0101500;Os03g0228200;Os08g0126300;Os09g0419200;Os04g0483500;Os07g0665200;Os05g0361000;Os01g0675100;Os06g0110000;Os03g0179900;Os11g0162200;Os03g0225…
GO:0055085	transmembrane transport	4364	198	23868	903	0.00203975	0.0107985	1.19925	Os06g0484500;Os01g0871500;Os01g0975900;Os01g0329400;Os09g0469950;Os03g0146100;Os06g0264500;Os02g0745100;Os08g0187800;Os01g0623200;Os05g0409500;Os09g0444700;Os08g0167000;Os07g0448800;Os12g0638300;Os10g0190900;Os04g0441800;Os01g0945300;Os05g0428700;Os05g0137100;Os09g0416200;Os02g0695800;Os05g0332600;Os04g0660600;Os02g0666200;Os08g0492000;Os04g0643100;Os02g0832200;Os01g0133400;Os01g0209800;Os01g0556…
GO:0006351	transcription, DNA-templated	4364	266	23868	1226	0.000814911	0.00483982	1.18665	Os01g0867300;Os11g0194800;Os02g0175100;Os01g0142500;Os12g0573200;Os05g0572000;Os01g0530366;Os10g0551200;Os04g0287400;Os04g0600900;Os02g0729700;Os02g0181300;Os09g0379600;Os03g0133000;Os05g0343400;Os06g0166400;Os12g0116400;Os09g0334500;Os01g0971800;Os07g0683200;Os09g0481700;Os03g0180900;Os08g0426000;Os05g0137500;Os12g0560400;Os01g0190300;Os07g0606600;Os02g0731200;Os07g0608400;Os03g0742900;Os11g0523…
GO:0008152	metabolic process	4364	238	23868	1099	0.00161574	0.00878405	1.18443	Os11g0708500;Os07g0249900;Os01g0944700;Os09g0408600;Os05g0526800;Os03g0258200;Os10g0178500;Os03g0181500;Os03g0703100;Os03g0757100;Os01g0940800;Os02g0101500;Os03g0273800;Os01g0560000;Os06g0133800;Os09g0517900;Os08g0475400;Os09g0460500;Os03g0101000;Os01g0191700;Os02g0203300;Os10g0416500;Os02g0646500;Os04g0494100;Os05g0542900;Os02g0655300;Os08g0475100;Os08g0276100;Os12g0611300;Os01g0716500;Os05g0499…
GO:0006355	regulation of transcription, DNA-templated	4364	360	23868	1714	0.00130488	0.00713522	1.14874	Os03g0370250;Os01g0867300;Os02g0175100;Os01g0142500;Os12g0573200;Os05g0572000;Os10g0551200;Os04g0287400;Os04g0600900;Os02g0729700;Os06g0224400;Os02g0181300;Os09g0379600;Os03g0133000;Os05g0343400;Os06g0166400;Os12g0116400;Os09g0334500;Os01g0706000;Os01g0971800;Os07g0683200;Os09g0481700;Os09g0474100;Os03g0180900;Os05g0137500;Os01g0908200;Os01g0190300;Os07g0606600;Os02g0690500;Os02g0731200;Os07g0608…

## Sheet: Table S3
Table S3. List of DEGs involved in the biosynthesis of Phosphatidylinositol (PTdIns) and Inositol polyphosphates (InsP) in leaves of F. mosseae-inoculated rice plants. Gene expression as determined by RNAseq data (FPKM) in leaves of non-inoculated and F. mosseae-inoculated rice plants. Significantly regulated genes (+F. mosseae vs –F. mosseae) (p <0.05, false discovery rate [FDR] <0.01) are in pu…
Gene name	Gene ID	Individual replicates (FPKM)						+F.m vs -F.m
		- F. mosseae			+ F. mosseae
		R1	R2	R3	R1	R2	R3	Log2 FC	P-value	FDR
VIP1	Os01g0777700	47.3068	41.5865	39.4915	26.5063	23.259	23.2186	-0.963609	9.20318e-11	5.62194e-10
VIP2 (VHI2)	Os03g0689100	4.43123	7.53762	7.65147	48.4775	43.1152	38.0269	2.57374	3.44546e-29	2.79614e-27
IPK1, IPKK	Os04g0661200	5.13618	6.82113	4.63115	12.3571	10.9565	10.126	0.85823	3.78835e-05	9.02996e-05
IPK2, IMPK	Os02g0523800	2.00136	2.20809	2.19169	1.12034	1.10112	1.00787	-1.12745	0.000616541	0.00120852
IPTK1	Os10g0103800	6.9614	8.12188	7.388	16.2016	14.0453	13.3028	0.804555	8.68226e-06	2.29226e-05
IPTK3	Os03g0726200	24.1187	26.9457	32.0875	87.05	67.0209	83.9027	1.36551	6.5685e-15	7.97728e-14
IPTK5	Os10g0576100	14.5417	13.8658	13.501	4.11069	7.4772	4.29004	-1.53536	3.82836e-09	1.77813e-08
IPTK6	Os09g0518700	13.7893	11.7076	11.5444	26.3671	20.1338	16.3845	0.614284	0.00216561	0.00386976
INO1 (MIPS)	Os03g0192700	7.74347	7.02554	7.5755	1.99755	2.60514	4.08724	-1.51657	2.82449e-08	1.12973e-07
MIK1	Os07g0507300	8.18861	7.3215	7.9244	12.138	10.9009	14.9704	0.546739	0.00222647	0.00396952
IMP1	Os03g0587000	50.4249	40.3248	37.8709	9.71974	10.0714	7.72919	-2.36663	1.32161e-33	1.59391e-31
NPC1	Os03g0826600	243.749	199.231	192.863	63.8263	59.5507	73.2036	-1.84238	1.81042e-28	1.36111e-26
NPC2	Os01g0955000	2.86718	2.90155	2.78101	0.94905	0.946488	0.80216	-1.80287	3.00749e-12	2.38825e-11
NPC3	Os03g0852800	7.67432	3.89765	3.99078	0	0.156718	0.2072	-5.49836	3.80367e-21	1.13894e-19
PAP-1	Os01g0666000	4.996	3.90739	4.93161	0	0.516438	0.625893	-3.72961	4.41063e-13	4.02308e-12
PAP-2	Os05g0549900	4.99492	5.18007	3.32826	0.414235	0.720307	0.83329	-2.91259	2.76668e-10	1.56562e-09
PAP-3	Os08g0359100	10.2619	9.0228	9.92968	13.82	15.7314	17.864	0.550544	0.00341977	0.00590604
PAP-4	Os08g0359200	18.7348	18.7629	20.0156	32.3614	28.6574	40.0767	0.66306	8.53771e-05	0.000191767
DGK5	Os03g0425300	0.524099	1.26115	0.942901	4.12833	3.26138	5.17914	2.04418	5.53471e-10	2.98051e-09
DKK4	Os12g0576900	4.27777	3.60786	2.78172	7.76093	7.55037	6.4339	0.877213	3.95637e-05	9.39923e-05
CDS2	Os01g0758400	25.635	24.1955	22.9303	56.7152	41.4951	45.5944	0.832014	3.1417e-07	1.05109e-06
PIS	Os06g0492000	3.29155	5.13426	4.23394	9.0259	10.4478	7.18292	0.927115	0.000317262	0.000650365
PI3K	Os05g0180600	15.5448	16.4391	14.9687	48.4067	38.1959	36.1527	1.23634	2.1189e-14	2.40359e-13
PI3K-2	Os08g0307400	4.49762	3.53105	2.69721	30.744	12.6354	6.83334	2.07259	4.8542e-06	1.33772e-05
PI4K1	Os11g0209700	14.6343	19.3476	16.7873	39.8298	34.9746	40.8596	1.03783	1.00986e-10	6.12581e-10
PI4Ka	Os03g0711200	28.9033	27.0912	24.2213	63.3752	54.2667	60.2746	0.999351	1.40065e-11	9.85619e-11
Fab1b-1	Os03g0399532	8.11182	8.70844	7.50495	24.0596	17.8592	20.4601	1.2073	1.03737e-13	1.04969e-12
Fab1b-2	Os04g0691900	0.167987	0.347439	0.219799	1.52169	1.24869	1.86711	2.47793	1.2612e-11	8.92187e-11
Fab1b-3	Os08g0104700	14.186	16.2976	13.341	34.7355	28.0036	26.7149	0.879696	5.46291e-08	2.07876e-07
Fab1b-4	Os08g0450700	19.5147	29.3059	27.7436	86.5491	68.2819	70.253	1.40482	3.29699e-13	3.06034e-12
Fab1b-5	Os08g0450800	44.8956	49.5707	46.0902	150.369	117.939	119.932	1.31556	4.5672e-17	7.56135e-16
Fab1c-1	Os06g0259000	16.4214	18.219	17.5783	59.2336	49.2088	43.8181	1.39417	1.71176e-17	3.02731e-16
Fab1c-2	Os08g0428900	13.2385	15.81	13.0848	35.3793	30.1994	25.3036	0.959902	1.97383e-08	8.13468e-08
Fab1c-3	Os09g0402300	22.6121	21.6983	25.4685	61.056	61.778	37.9044	1.05653	6.37024e-07	2.03181e-06
Fab1d	Os12g0236700	3.79843	4.76062	4.13803	18.9789	11.7219	11.5059	1.58066	4.26671e-13	3.89589e-12
PIPK1	Os03g0701800	23.8677	26.0103	23.6368	95.8241	75.88	64.2162	1.53222	5.24126e-18	9.98081e-17
PIP5K-1	Os02g0822500	60.8863	68.4124	66.6127	114.751	109.473	129.952	0.704978	2.63556e-06	7.60709e-06
PIP5K-2	Os03g0356582	1.77746	2.26993	2.10306	5.45903	5.02688	4.57501	1.14235	8.29554e-08	3.06529e-07
PIP5K-3	Os07g0658700	0.371356	0.363175	0.681202	1.17391	1.16949	1.23696	1.20516	0.00126378	0.00234739
MTM1	Os08g0556700	6.6077	7.34015	6.83855	11.4377	11.8908	11.7003	0.60437	3.60901e-05	8.63566e-05
SAC1	Os08g0109100	12.7545	14.7941	15.9583	25.3569	23.7581	28.1663	0.679064	1.97201e-05	4.91925e-05
SAC2	Os03g0182400	54.4688	65.4808	50.6878	111.422	88.0649	104.479	0.683462	2.70032e-05	6.59585e-05
SAC3-1	Os02g0782600	18.7323	20.9655	18.9666	49.6991	41.6839	50.626	1.12428	3.74559e-13	3.45274e-12
SAC3-2	Os06g0195600	27.242	29.8849	26.7747	95.2007	72.9487	71.2097	1.36212	7.78417e-17	1.24942e-15
GH1	Os02g0554300	15.4453	17.1405	17.0038	35.0893	32.9224	37.2884	0.936766	1.61442e-10	9.44985e-10
SAC7	Os11g0309000	1.43041	0.692399	1.64262	4.15694	2.45885	2.62422	1.15061	0.00256529	0.0045308
SAC8	Os03g0290500	17.4601	16.3452	14.1275	37.1975	32.37	33.5716	0.95556	4.06106e-10	2.24113e-09
5PTase1	Os01g0716800	16.6671	17.2766	15.4798	38.7555	37.6614	35.0897	1.02509	1.12165e-12	9.61489e-12
5PTase6	Os03g0663700	11.7143	13.9722	16.0015	49.0727	41.997	37.9564	1.65438	3.34547e-20	8.72973e-19
5PTase7a	Os05g0489000	9.44155	10.5346	8.83762	24.7764	18.3566	21.5051	1.01351	1.65414e-09	8.18678e-09
5PTase9a	Os03g0238300	11.2209	10.3112	12.4231	2.98311	3.10506	0.86935	-2.42066	1.10108e-10	6.64668e-10
5PTase11	Os03g0626500	3.81995	4.64244	2.54535	8.47423	6.74812	6.73688	0.834912	0.00415128	0.00705848
D50/FAR3	Os02g0477700	2.45826	3.02564	2.81882	5.44391	4.60168	4.76288	0.683666	0.00101495	0.00191656
PI-PLC4	Os05g0127200	2.1377	1.32185	2.22208	0.702038	0.804593	0.513543	-1.61698	1.42916e-05	3.64359e-05
PITP3	Os01g0926800	60.2798	52.2807	55.5411	21.6765	24.3514	20.7216	-1.47752	3.28752e-20	8.59856e-19
PITP6	Os02g0321500	23.0267	19.5099	20.0953	36.3134	32.7851	32.8963	0.554714	0.000253504	0.00052808
PITP8	Os02g0752000	11.7514	11.5537	14.1474	38.5335	30.5894	25.4325	1.18757	1.84005e-09	9.03255e-09
PITP10	Os05g0267800	2.01124	2.58807	1.13519	6.22538	3.51243	8.9832	1.53625	0.00028118	0.000581062
PITP11	Os05g0267100	0.949513	1.36118	0.823841	2.26181	1.94684	4.23793	1.26786	0.000448459	0.000898004
PITP12	Os03g0850700	10.9017	12.386	11.8432	3.6424	5.55588	3.37895	-1.61549	1.321e-10	7.8568e-10
SNDP4	Os02g0133100	43.8209	38.7104	38.2902	75.9582	70.7907	87.2546	0.804121	1.35729e-07	4.8363e-07
SNDP8	Os02g0721800	4.56416	4.08058	3.33213	8.58131	5.52931	6.92733	0.658289	0.00317192	0.0055175
SNDP9	Os08g0497300	7.6078	8.30436	6.95955	11.6646	11.4471	17.7564	0.68559	0.00112017	0.00210108
PATL1	Os05g0429400	31.4302	38.6398	31.9724	18.3168	22.617	19.394	-0.904127	5.2778e-08	2.01582e-07
PATL2	Os01g0874700	6.24892	7.07907	7.86297	4.71614	6.43574	4.05694	-0.618932	0.00707836	0.0115851

## Sheet: Table S4
Table S4. List of DEGs involved in the Jasmonate and Ethylene biosynthesis pathway in leaves of F. mosseae-inoculated rice plants. Gene expression as determined by RNAseq data (FPKM) in leaves of non-inoculated (-F.m) and F. mosseae-inoculated (+F.m) rice plants. Significantly regulated genes (+F. mosseae vs –F. mosseae) (p <0.05, false discovery rate [FDR] <0.01) are in purple (upregulated, log2…
Gene name	Gene ID	Individual replicates (FPKM)						+F.m vs -F.m
		- F. mosseae			+ F. mosseae
		R1	R2	R3	R1	R2	R3	Log2 FC	P-value	FDR
PLA1-IIδ	Os01g0710700	108.77	109.07	111.007	42.689	53.6359	27.909	-1.54944	8.80127e-12	6.40888e-11
PLA1-Iβ1	Os02g0653900	19.5636	18.0021	15.0306	3.70245	6.43813	2.016	-2.24641	1.85152e-10	1.07723e-09
PLA1-Iγ1	Os05g0390000	6.88746	7.92675	4.84252	0.607765	1.55222	0.654965	-2.91893	2.20757e-14	2.4944e-13
pPLA-IIIα	Os03g0254400	2.00776	1.50182	1.43709	0.253788	0.630439	0.208379	-2.27176	1.22337e-06	3.72024e-06
pPLA-IIφ	Os03g0393900	3.49153	2.8985	2.68444	0.551273	0.522872	0.0576083	-3.08384	2.69024e-11	1.79628e-10
pPLA-IIIβ	Os03g0784100	1.6909	1.77549	2.4916	0.594969	0.752423	0.621745	-1.7209	2.82787e-05	6.88223e-05
pPLA-IIIζ	Os12g0611300	2.82801	3.80706	2.45261	0.828075	1.01642	0.559927	-2.04279	3.75719e-08	1.47294e-07
PLC4	Os05g0127200	2.1377	1.32185	2.22208	0.702038	0.804593	0.513543	-1.61698	1.42916e-05	3.64359e-05
NPC1	Os03g0826600	243.749	199.231	192.863	63.8263	59.5507	73.2036	-1.84238	1.81042e-28	1.36111e-26
NPC2	Os01g0955000	2.86718	2.90155	2.78101	0.94905	0.946488	0.80216	-1.80287	3.00749e-12	2.38825e-11
NPC4	Os03g0852800	7.67432	3.89765	3.99078	0	0.156718	0.2072	-5.49836	3.80367e-21	1.13894e-19
PLDα2	Os05g0171000	1.17956	0.549014	0.571923	0.0561959	0.146577	0.0322988	-3.31446	1.34539e-07	4.80177e-07
PLDα3	Os06g0604400	10.0963	8.85351	9.01045	3.91369	5.96006	5.61653	-0.996757	1.23337e-06	3.74935e-06
PLDζ1	Os05g0358700	3.48302	4.5716	4.21692	11.956	7.26054	7.06204	0.946034	6.22051e-05	0.000143392
PLDζ2	Os01g0310100	17.2568	14.4919	12.4252	3.64735	4.06014	4.35053	-2.02061	6.38935e-29	4.99837e-27
PLDφ	Os06g0649900	19.1083	15.309	14.6762	3.21878	1.60404	2.97805	-2.81287	1.11701e-26	7.07997e-25
LOX1	Os02g0194700	93.2306	125.669	122.917	53.968	82.103	31.1574	-1.17592	0.000136664	0.00029735
LOX2	Os03g0179900	22.3316	21.7228	23.5799	8.94882	11.7032	11.0604	-1.23892	1.1717e-13	1.17083e-12
LOX5	Os03g0700700	6.03579	5.80218	4.89416	1.23729	1.30331	0.765838	-2.47072	1.6964e-23	7.09911e-22
LOX6	Os04g0447100	3.73488	3.2892	3.15016	0.512567	0.867839	0.341115	-2.67316	9.39596e-16	1.30231e-14
LOX7	Os05g0304600	30.047	33.3415	35.2216	17.0232	19.9036	15.0997	-1.0686	1.61413e-10	9.44985e-10
LOX8	Os08g0509100	5.96683	4.39963	7.03146	0.327008	0.568629	0.161099	-4.13663	4.30926e-29	3.40177e-27
HI-LOX	Os08g0508800	36.5359	28.1039	39.4051	3.00662	3.07787	1.61658	-3.89565	4.31446e-49	1.74254e-46
LOX	Os02g0753300	21.3848	23.1073	24.9186	5.79375	10.2228	5.28879	-1.83716	1.71382e-11	1.18818e-10
AOS1	Os03g0767000	4.79045	4.64089	5.58147	0.76618	1.69868	0.264218	-2.57134	1.1586e-07	4.17371e-07
AOS2	Os03g0225900	6.98901	6.08529	4.97974	0.968404	1.38083	0.578856	-2.74079	1.25112e-17	2.24697e-16
AOC	Os03g0438100	53.7614	49.2733	51.7071	25.1161	26.7999	21.07	-1.22941	2.43453e-14	2.7366e-13
OPR1	Os06g0216300	6.5163	6.01653	6.8454	1.1069	0.262469	0.347015	-3.64082	1.327e-18	2.73057e-17
OPR7	Os08g0459600	32.9278	25.0962	29.3575	10.4909	10.5704	11.214	-1.58503	7.02312e-20	1.75245e-18
OPR10	Os01g0369900	24.9309	27.5723	20.7712	22.4933	14.0847	16.0912	-0.62761	0.00165304	0.00300926
COI2	Os03g0265500	32.2643	29.6008	30.8572	45.6102	47.9728	53.03	0.512541	0.00038793	0.000785035
JAZ1	Os04g0653000	47.3988	44.7995	43.2521	20.2544	19.1362	18.4708	-1.37472	4.17679e-20	1.06831e-18
JAZ3	Os08g0428400	14.8042	13.5586	14.3232	5.41431	6.94905	6.39313	-1.33095	1.9574e-13	1.88543e-12
JAZ4	Os09g0401300	23.2772	24.7678	23.4842	8.90759	10.307	11.229	-1.38081	7.37961e-18	1.3766e-16
JAZ6	Os03g0402800	33.1088	31.4778	34.262	9.43875	9.79993	6.89969	-2.06143	1.03731e-29	8.83084e-28
JAZ7	Os07g0615200	49.4022	49.9204	55.224	24.0098	19.1649	22.5451	-1.38475	3.2544e-18	6.30794e-17
JAZ11	Os03g0180900	7.07239	8.1258	6.12221	0.826232	0.35918	0.395732	-3.88713	3.43857e-25	1.79332e-23
HPL3	Os02g0110200	51.9229	55.275	58.3749	16.5839	28.9901	5.29536	-1.84357	5.58338e-05	0.000129686
SAMS1	Os05g0135700	328.035	306.988	267.932	40.684	56.7293	35.0197	-2.91279	1.21435e-41	2.57189e-39
SAMS2	Os01g0323600	36.3196	34.3556	31.069	7.06608	6.85967	3.23904	-2.70729	2.03987e-24	9.52324e-23
ACS5	Os01g0192900	12.2568	8.76177	6.87693	5.20984	5.74295	1.76454	-1.27156	0.00132275	0.00244827
ACS6	Os06g0130400	66.6526	66.7282	59.5761	111.361	109.822	130.244	0.716343	1.27411e-06	3.86033e-06
ACO1	Os09g0451000	13.8484	11.397	10.7438	2.47838	3.55794	2.51765	-2.20679	4.23135e-19	9.33747e-18
ACO3	Os02g0771600	11.0169	10.8351	12.5584	1.47807	1.86117	1.4647	-2.97772	7.04916e-47	2.26709e-44
ACO5	Os05g0149400	87.33	73.8249	79.5698	10.353	12.0355	5.61615	-3.24312	1.32833e-35	1.90654e-33

## Sheet: Table S5
Table S5. List of DEGs involved in Pi signaling and homeostasis in leaves of F. mosseae-inoculated rice plants. Gene expression as determined by RNAseq data (FPKM) in leaves of non-inoculated and F. mosseae-inoculated rice plants. Significantly regulated genes (+F. mosseae vs –F. mosseae) (p <0.05, false discovery rate [FDR] <0.01) are in purple (upregulated, log2 fold change [FC] ≥ 0.5) or green…
Gene name	Gene ID	Individual replicates (FPKM)						+F.m vs -F.m
		- F. mosseae			+ F. mosseae
		R1	R2	R3	R1	R2	R3	Log2 FC	P-value	FDR
PHT1;1	Os03g0150600	70.959	60.9739	63.1184	4.04961	7.76669	2.37316	-3.91455	2.09556e-26	1.28147e-24
PHT1;4	Os04g0186400	61.7735	49.9539	48.4892	2.55863	2.71399	1.20588	-4.76208	1.80918e-64	1.36609e-61
PHT1;8	Os10g0444700	51.0764	39.8815	56.6593	1.83263	3.08715	1.18497	-4.72628	1.90928e-47	6.76704e-45
PHT2;1	Os02g0593500	34.2582	44.9239	51.049	75.8255	86.6102	105.976	0.894024	7.94325e-06	2.11062e-05
PHT3;1	Os02g0767500	55.1705	47.3857	53.4146	30.3144	39.3905	41.7722	-0.631772	0.000275171	0.000569797
PHT3;5	Os09g0454600	3.57161	1.41141	2.69463	0.322474	0.280373	0.0741372	-3.56332	2.11923e-09	1.02893e-08
PHT4;1	Os01g0279700	204.046	216.459	214.755	363.146	363.106	432.21	0.717876	3.2196e-06	9.13939e-06
PHT4;3	Os01g0852200	9.63602	12.6477	12.3425	39.3419	32.6252	23.6228	1.31532	8.63485e-10	4.47379e-09
PHT4;5	Os12g0595000	12.6062	13.9446	11.9247	18.6406	20.5133	23.2641	0.547607	1.85914e-06	5.48643e-06
PHO1-2	Os02g0809800	1.42169	1.00324	1.34763	0.821513	0.669617	0.501678	-1.05526	0.00237942	0.00422356
PHO1-3	Os06g0493600	22.2806	24.059	20.8384	6.39541	5.51429	6.37541	-2.02807	2.25277e-37	3.79843e-35
SPX-MFS1	Os04g0573000	1.11039	1.30286	0.96858	8.78692	6.90276	9.22371	2.71684	6.67315e-31	6.23078e-29
SPX-MFS2	Os02g0678200	201.968	190.35	229.751	95.9729	98.5491	116.168	-1.15134	1.78586e-12	1.4734e-11
SPX-MFS3	Os06g0129400	10.388	7.87779	8.24686	21.6265	17.1899	15.0241	0.872867	5.41169e-06	1.48241e-05
VPE1	Os04g0555300	338.155	262.802	298.995	56.62	75.1972	117.463	-2.00002	1.7101e-14	1.96294e-13
VPE2	Os08g0156600	70.0627	59.2867	48.255	5.50458	7.96679	8.33384	-3.17085	3.41642e-46	1.05952e-43
SPX1	Os06g0603600	170.118	119.078	121.395	10.0909	11.4103	16.2901	-3.59139	9.29985e-51	3.93928e-48
SPX2	Os02g0202200	183.416	143.368	134.041	4.81005	4.75	3.48134	-5.28041	1.03447e-124	1.79656e-120
SPX3	Os10g0392600	3.12027	1.00297	0.916514	0	0	0	-7.72012	4.97956e-11	3.19704e-10
SPX5	Os03g0406100	66.7772	39.6231	46.1384	0	0.30149	0.159442	-8.38179	4.73889e-95	1.64601e-91
SPX6	Os07g0614700	161.864	112.495	112.462	4.0257	9.63877	6.19382	-4.41943	7.06677e-43	1.61485e-40
CK2a3	Os03g0207300	12.2186	12.0539	11.3731	33.1164	28.8846	32.7246	1.25901	5.26823e-16	7.61176e-15
PHR1	Os03g0329900	27.5939	28.7402	27.3741	47.4543	45.3679	61.5277	0.732829	8.25201e-06	2.18764e-05
PHR3	Os02g0139000	9.15825	11.5217	11.2049	25.901	18.1874	22.1052	0.901692	1.6834e-06	5.00439e-06
PHR4	Os06g0703900	170.066	144.262	133.148	30.5623	36.5502	46.6508	-2.12329	2.65819e-27	1.8247e-25
PHR5	Os05g0488600	17.5957	14.5503	14.3641	31.3029	26.2744	20.985	0.607953	0.00155885	0.00285155
PHR7	Os03g0325500	11.1943	12.5675	10.8931	30.2206	25.905	32.836	1.20771	2.82367e-13	2.65224e-12
PHR8	Os02g0174000	2.80833	3.4025	3.45465	1.53175	1.75233	1.48274	-1.15577	0.00100167	0.00189354
PHR10	Os09g0299000	16.8197	16.1099	16.5083	9.52856	9.34161	7.86546	-1.03276	3.52664e-11	2.31646e-10
PHR11	Os09g0299200	29.6818	28.5062	29.3178	18.5464	21.8869	22.4701	-0.623685	6.22134e-05	0.000143392
PTF1	Os06g0193400	13.1915	14.2874	11.3593	19.5886	22.2692	30.8671	0.755357	0.000191649	0.000408338
MYB4P	Os11g0558200	6.38808	7.793	5.4248	4.85496	3.81261	4.08059	-0.774106	0.00116494	0.00217928
WRKY74	Os09g0334500	42.1865	42.8805	40.1246	14.196	15.5641	11.2895	-1.75251	1.18114e-24	5.69799e-23
IPS2	Os01g0838350	190.075	141.652	122.281	1.9851	2.07112	3.87921	-6.00394	4.54316e-89	8.76679e-86
mir827	Os02g0609000	70.7922	42.0341	43.9701	0	0.410175	1.0846	-6.87749	9.23758e-56	5.34763e-53
PHO2	Os05g0557700	10.1066	9.46025	12.3332	21.1957	21.5466	18.3868	0.790557	2.53297e-06	7.32923e-06
PAP1a	Os03g0214000	21.7836	15.6342	16.4993	10.0742	9.45211	10.0391	-1.01533	2.44036e-08	9.87458e-08
PAP1c	Os12g0576700	32.5759	30.0735	26.4127	13.5583	17.6493	18.8069	-0.979319	5.09578e-08	1.953e-07
PAP1d	Os12g0576600	66.9642	59.1124	50.5565	11.707	12.5363	20.4901	-2.13073	6.10544e-20	1.53894e-18
PAP3c	Os03g0238600	94.8761	79.7291	70.6306	11.1524	7.60496	17.0301	-2.93087	9.71383e-27	6.24815e-25
PAP9b	Os01g0800500	40.0255	31.7692	29.4464	2.68163	4.20287	5.7595	-3.15004	1.09888e-31	1.14277e-29
PAP10a	Os01g0776600	186.892	145.848	134.69	12.0393	10.8981	19.7515	-3.60367	1.205e-44	3.1708e-42
PAP10c	Os12g0637100	25.47	22.7707	25.9065	2.06335	4.37726	0.806422	-3.48208	3.51779e-14	3.88883e-13
PAP10d	Os12g0637200	7.77158	8.9599	8.06157	1.52853	1.68676	1.35158	-2.57485	5.20052e-23	2.03418e-21
PAP15	Os03g0848200	4.47283	2.67135	2.85265	0.35769	0.310991	0	-3.96474	4.28141e-15	5.39197e-14
PAP21b	Os11g0151700	22.0854	18.109	17.4587	2.5072	4.4349	0.993808	-2.98888	5.26539e-13	4.75034e-12
PAP23	Os08g0280100	7.27783	6.10987	3.97232	0.0236176	0.143739	0	-6.63204	1.83891e-46	5.8066e-44
PAP26	Os06g0643900	33.2724	34.7299	35.1876	65.7772	73.3646	72.809	0.890568	6.08399e-10	3.2461e-09
PAP27a	Os09g0506000	6.1978	5.11481	4.72086	0.361743	0.371699	0.264616	-4.12149	7.20012e-39	1.27596e-36
PAP27b	Os08g0531000	14.5887	14.7726	14.0861	3.56109	5.38851	3.54244	-1.93592	1.83177e-19	4.28161e-18
ACP1	Os01g0720400	100.534	57.1805	80.4611	0.694786	1.02693	0.718794	-6.72315	8.73504e-95	2.52836e-91
RNS3	Os08g0434100	98.771	71.2022	74.1538	16.4281	14.4526	12.0172	-2.65457	3.49132e-40	6.89019e-38
PR10a	Os12g0555500	16.4572	12.4168	10.2722	2.91417	4.90393	0.756418	-2.3109	2.99257e-06	8.5332e-06
MGD1	Os09g0423600	15.8966	17.449	16.7041	30.5548	30.8791	37.5671	0.834285	1.40359e-07	4.9859e-07
MGD2	Os08g0299400	28.1684	17.1426	16.1316	0	0	0.130636	-8.97991	5.10222e-67	4.43051e-64
MGD3	Os02g0802700	39.4047	30.9429	28.669	5.58834	8.82784	9.22859	-2.21122	6.24559e-22	2.07394e-20
DGD1_1	Os04g0416900	21.9609	15.512	17.1367	3.4066	2.70429	2.04308	-2.87409	9.9508e-20	2.42719e-18
DGD1_2	Os11g0158400	7.98667	7.53488	7.33258	14.796	11.9019	11.8855	0.605618	0.000287666	0.000593408
DGD2_1	Os03g0214400	16.3175	9.23499	11.4015	7.66778	6.9217	8.28435	-0.841383	0.000403367	0.000813424
DGD2_2	Os03g0268300	22.9901	30.4998	21.5595	56.8157	49.0198	49.7665	0.902124	1.60675e-07	5.64869e-07
SQD1	Os05g0387200	289.463	259.824	257.228	72.3481	82.3602	73.9459	-1.96555	7.14086e-37	1.11726e-34
SQD2.1	Os07g0100300	185.264	166.882	156.98	95.9767	103.741	125.967	-0.79237	1.51937e-06	4.54476e-06
SQD2.2	Os01g0142300	186.556	130.558	125.283	6.76063	7.08471	10.9623	-4.30734	1.06396e-62	7.10686e-60

## Sheet: Table S6
Supplementary Table S6. General Statistics for RNAseq
Condition	Reads After QC	Mapped reads
		Reads Uniquely Mapped	Reads Multiple Mapped
NoMYC-R1	33600382	15908729 (94.6937%)	480169 (2.85812%)
NoMYC-R2	39180746	18225008 (93.0304%)	900842 (4.59839%)
NoMYC-R3	28057272	13246564 (94.4252%)	428703 (3.05591%)
MYC-R1	31939402	15140890 (94.8101%)	482172 (3.01929%)
MYC-R2	36201706	17106639 (94.5074%)	584575 (3.22954%)
MYC-R3	27439480	13006785 (94.8034%)	428773 (3.12523%)

## Sheet: Table S7
Supplementary Table S7. Oligonucleotides used in this study
Gene name	Gene ID	Sequence 5'->3'
PHT1;1	Os03g0150600	Fwd	ATCACGCAGGGAGTGGTTG
		Rev	CGACTAGAGTTGTTACAGTTGGG
PHT2;1	Os02g0593500	Fwd	CGCAATGGCAAAGAGATAGGC
		Rev	ACCTAATCATGTGTTTTGTTGCCA
PHT4;1	Os01g0279700	Fwd	CTGGTTGGGACTTTGGTCTG
		Rev	TGCAATTCTCATCTCACCAGT
SPX1	Os06g0603600	Fwd	ACCCATCATAACCATCAGACAG
		Rev	TGTAGATCAGCAAAAAGTACAGGA
SPX2	Os02g0202200	Fwd	TCTGTTTGTTTCCCACCTGCT
		Rev	AGTCAGGCTGCACATTGAGA
SPX6	Os07g0614700	Fwd	AGCTAACCAATGCTGTTCTTGCT
		Rev	GCTTCCCAAACTTCATCTCTGC
PHR4	Os06g0703900	Fwd	GCAAGGATTTCTCAGCTGCAT
		Rev	CTGCTTCCAAATTCAGATTCTCAT
PHR10	Os09g0299000	Fwd	CGAAGGCCAAATGATCCTCCA
		Rev	TTCGACATGACTACCCCCAT
RNS3	Os08g0434100	Fwd	TCCTTTGTCACTGACACGTGG
		Rev	CGTTTTCCCGAATTGAGATCC
PAP10a	Os01g0776600	Fwd	GTGCTATTGCATGCTCCGTG
		Rev	ATGTCCTGCAAACACGAGGT
MGD2	Os08g0299400	Fwd	GGTGACGCGGATCCCTTACT
		Rev	CCGAGGCAAAGCATGTTTG
SQD2.2	Os01g0142300	Fwd	CAGCCATGATCCGGTCCTT
		Rev	GGCTTTGCCATACCATTCACA
AGO1a	Os02g0672200	Fwd	TCTAGCCCTTCCATTGCAGC
		Rev	CAATTCCTGACGATGGGCCT
AGO4a	Os01g0275600	Fwd	CACAATGTGTGGCCCCTACT
		Rev	AGGGAGTTCAAGCCACCAAG
AGO4b	Os04g0151800	Fwd	ATGTGTCACACGGTCAACCA
		Rev	ATTGGCGAGAGCTAACCACC
pre-osamiR399a		Fwd	GGCAAGCAGTAGAAACCATGC
		Rev	AATTCTCCTTTGGCACGAGAT
pre-osamiR399b		Fwd	GTGCGATTCTCCTCTGGCAT
		Rev	CACGGCAGTGCGTCTCTTTTT
pre-osamiR399c		Fwd	ACAGGGCGGTTTCTCCTTTG
		Rev	AGCTAGAGATTTTTCACCGCAT
pre-osamiR399d		Fwd	ACCAGCTGCTACTAGCTTTGA
		Rev	CGCAGGGCAACTCTCCTTTG
pre-osamiR399e		Fwd	TACCGGTCTGCAAGTGATCG
		Rev	GCATTGCTGGGCAAATCTCC
pre-osamiR399i		Fwd	GAGGGCAAGAGGAGCTGAAT
		Rev	TGAATGGCAGGGCAGCTC
pre-osamiR399j		Fwd	GGCAGGGAGCATGTGAAGT
		Rev	AGTTTTAGGGCAACTCTCCTTT
pre-osamiR827		Fwd	GTGCATGCCTGGAGATTGGAG
		Rev	CTGATGGTCATCTAACCACGC
UBC1	Os10g0536000	Fwd	TGATCCTGCACAGACTGACG
		Rev	AGGCCAATGTCCTCAAAGCA
Ubi1	Os06g0681400	Fwd	TTCCCCAATGGAGCTATGGTT
		Rev	AAACGGGACACGACCAAGG
